# Supplementary material for: Analysis of microRNA (miRNA) expression profiles reveals 11 key biomarkers associated with non-small cell lung cancer
Source: World J Surg Oncol. 2017 Sep 19;15:175. doi: 10.1186/s12957-017-1244-y (PMC5606074; doi:10.1186/s12957-017-1244-y)
Supplement: Supplementary file 1 — NSCLC miRNA targets. (XLSX 296 kb) [file 12957_2017_1244_MOESM1_ESM.xlsx]

## Sheet: hsa-miR-21-5p
Supplementary Table S1. Target genes of key miRNAs in NSCLC
Ortholog of target gene	Representative transcript	Gene name	3P-seq tags + 5	Conserved sites total	Conserved 8mer sites	Conserved 7mer-m8 sites	Conserved 7mer-A1 sites	Poorly conserved sites total	Poorly conserved 8mer sites	Poorly conserved 7mer-m8 sites	Poorly conserved 7mer-A1 sites	6mer sites	Representative miRNA	Cumulative weighted context++ score	Total context++ score	Aggregate PCT	Previous TargetScan publication(s)
ZNF367	ENST00000375256.4	zinc finger protein 367	325	2	2	0	0	1	0	1	0	0	hsa-miR-21-5p	-0.72	-0.72	0.71	2005, 2007, 2009, 2011
KRIT1	ENST00000394507.1	KRIT1, ankyrin repeat containing	574	1	1	0	0	1	1	0	0	1	hsa-miR-21-5p	-0.66	-0.69	0.74	2005, 2007, 2009, 2011
IL12A	ENST00000466512.1	interleukin 12A (natural killer cell stimulatory factor 1, cytotoxic lymphocyte maturation factor 1, p35)	31	1	1	0	0	0	0	0	0	0	hsa-miR-21-5p	-0.65	-0.65	0.74	2007, 2009, 2011
FASLG	ENST00000340030.3	Fas ligand (TNF superfamily, member 6)	5	2	1	1	0	0	0	0	0	0	hsa-miR-21-5p	-0.64	-0.64	0.51	2011
FGF18	ENST00000274625.5	fibroblast growth factor 18	5	1	1	0	0	0	0	0	0	0	hsa-miR-21-5p	-0.64	-0.64	0.61	2011
CCL1	ENST00000225842.3	chemokine (C-C motif) ligand 1	6	1	1	0	0	0	0	0	0	1	hsa-miR-21-5p	-0.62	-0.64	0.74	2005, 2007, 2009, 2011
GPR64	ENST00000379873.2	G protein-coupled receptor 64	175	2	2	0	0	0	0	0	0	0	hsa-miR-21-5p	-0.55	-0.55	0.46	2005, 2007, 2009, 2011
AIM1L	ENST00000527815.1	absent in melanoma 1-like	183	1	1	0	0	0	0	0	0	0	hsa-miR-21-5p	-0.55	-0.55	< 0.1	2009, 2011
PLEKHA1	ENST00000538022.1	pleckstrin homology domain containing, family A (phosphoinositide binding specific) member 1	1172	1	1	0	0	1	0	1	0	0	hsa-miR-21-5p	-0.52	-0.54	0.55	2005, 2007, 2009, 2011
RSAD2	ENST00000382040.3	radical S-adenosyl methionine domain containing 2	5	1	1	0	0	2	0	1	1	0	hsa-miR-21-5p	-0.52	-0.52	< 0.1
SCML2	ENST00000251900.4	sex comb on midleg-like 2 (Drosophila)	7	2	1	1	0	0	0	0	0	0	hsa-miR-21-5p	-0.51	-0.51	0.81	2005, 2007, 2009, 2011
YOD1	ENST00000315927.4	YOD1 deubiquitinase	55	2	2	0	0	2	0	1	1	0	hsa-miR-21-5p	-0.50	-0.75	0.94	2007, 2009, 2011
PELI1	ENST00000358912.4	pellino E3 ubiquitin protein ligase 1	134	1	1	0	0	0	0	0	0	0	hsa-miR-21-5p	-0.50	-0.50	0.73	2005, 2007, 2009, 2011
TGFBI	ENST00000442011.2	transforming growth factor, beta-induced, 68kDa	6307	1	1	0	0	0	0	0	0	0	hsa-miR-21-5p	-0.49	-0.52	0.83	2005, 2007, 2009, 2011
ARMCX1	ENST00000372829.3	armadillo repeat containing, X-linked 1	18	1	1	0	0	0	0	0	0	0	hsa-miR-21-5p	-0.49	-0.49	0.30	2011
MATN2	ENST00000254898.5	matrilin 2	371	1	1	0	0	0	0	0	0	0	hsa-miR-21-5p	-0.48	-0.48	0.79	2005, 2007, 2009, 2011
SKP2	ENST00000274255.6	S-phase kinase-associated protein 2, E3 ubiquitin protein ligase	340	2	2	0	0	0	0	0	0	0	hsa-miR-21-5p	-0.47	-0.47	< 0.1
NTF3	ENST00000423158.3	neurotrophin 3	154	1	0	1	0	0	0	0	0	0	hsa-miR-21-5p	-0.47	-0.47	0.50	2007, 2009, 2011
TIMP3	ENST00000266085.6	TIMP metallopeptidase inhibitor 3	7421	2	2	0	0	0	0	0	0	0	hsa-miR-21-5p	-0.46	-0.68	0.87	2005, 2007, 2009, 2011
BEST3	ENST00000488961.1	bestrophin 3	5	1	1	0	0	1	0	0	1	1	hsa-miR-21-5p	-0.46	-0.49	0.54	2009, 2011
SMAD7	ENST00000262158.2	SMAD family member 7	142	1	1	0	0	0	0	0	0	1	hsa-miR-21-5p	-0.46	-0.46	0.80	2005, 2007, 2009, 2011
MSH2	ENST00000233146.2	mutS homolog 2	1468	1	1	0	0	0	0	0	0	0	hsa-miR-21-5p	-0.46	-0.46	0.61	2011
RNFT1	ENST00000442346.2	ring finger protein, transmembrane 1	6	1	1	0	0	0	0	0	0	0	hsa-miR-21-5p	-0.45	-0.45	ORF
SATB1	ENST00000338745.6	SATB homeobox 1	312	2	0	2	0	1	0	0	1	1	hsa-miR-21-5p	-0.45	-0.55	0.80	2005, 2007, 2009, 2011
PHF14	ENST00000403050.3	PHD finger protein 14	112	1	0	1	0	2	0	1	1	1	hsa-miR-21-5p	-0.45	-0.58	0.42	2005, 2007, 2009, 2011
FAM13A	ENST00000395002.2	family with sequence similarity 13, member A	441	1	1	0	0	1	0	0	1	0	hsa-miR-21-5p	-0.44	-0.44	0.51	2009, 2011
RP2	ENST00000218340.3	retinitis pigmentosa 2 (X-linked recessive)	441	1	1	0	0	2	0	1	1	0	hsa-miR-21-5p	-0.44	-0.44	0.23	2005, 2007, 2009, 2011
RTN4	ENST00000394609.2	reticulon 4	34030	1	1	0	0	0	0	0	0	2	hsa-miR-21-5p	-0.43	-0.43	< 0.1
ARHGAP24	ENST00000395184.1	Rho GTPase activating protein 24	9	1	1	0	0	0	0	0	0	0	hsa-miR-21-5p	-0.43	-0.43	0.83	2005, 2007, 2009, 2011
UBE2D3	ENST00000453744.2	ubiquitin-conjugating enzyme E2D 3	2312	1	1	0	0	0	0	0	0	0	hsa-miR-21-5p	-0.43	-0.51	0.51	2005, 2007, 2009, 2011
PPP1R3B	ENST00000310455.3	protein phosphatase 1, regulatory subunit 3B	20	2	0	2	0	0	0	0	0	0	hsa-miR-21-5p	-0.42	-0.42	0.60	2009, 2011
LRRC57	ENST00000397130.3	leucine rich repeat containing 57	168	1	1	0	0	0	0	0	0	0	hsa-miR-21-5p	-0.42	-0.42	0.33	2009, 2011
DUSP8	ENST00000397374.3	dual specificity phosphatase 8	26	1	1	0	0	0	0	0	0	1	hsa-miR-21-5p	-0.42	-0.49	0.81	2009, 2011
PDCD4	ENST00000280154.7	programmed cell death 4 (neoplastic transformation inhibitor)	612	1	1	0	0	0	0	0	0	1	hsa-miR-21-5p	-0.42	-0.50	0.85	2005, 2007, 2009, 2011
SOX5	ENST00000546136.1	SRY (sex determining region Y)-box 5	43	1	1	0	0	1	0	1	0	0	hsa-miR-21-5p	-0.42	-0.43	0.74	2005, 2007, 2009, 2011
KBTBD7	ENST00000379483.3	kelch repeat and BTB (POZ) domain containing 7	362	1	1	0	0	1	0	1	0	1	hsa-miR-21-5p	-0.41	-0.42	0.55
RMND5A	ENST00000283632.4	required for meiotic nuclear division 5 homolog A (S. cerevisiae)	261	1	1	0	0	0	0	0	0	0	hsa-miR-21-5p	-0.41	-0.41	0.74	2007, 2009, 2011
RAB22A	ENST00000244040.3	RAB22A, member RAS oncogene family	484	2	0	2	0	1	0	1	0	3	hsa-miR-21-5p	-0.41	-0.54	0.59	2009, 2011
PDZD8	ENST00000334464.5	PDZ domain containing 8	99	1	0	0	1	0	0	0	0	2	hsa-miR-21-5p	-0.41	-0.48	0.24
OLR1	ENST00000543993.1	oxidized low density lipoprotein (lectin-like) receptor 1	15	1	0	0	1	2	0	1	1	0	hsa-miR-21-5p	-0.41	-0.54	0.24	2009, 2011
SLC2A4RG	ENST00000266077.2	SLC2A4 regulator	2555	1	0	0	1	1	1	0	0	1	hsa-miR-21-5p	-0.41	-0.48	0.21	2011
SPRY1	ENST00000394339.2	sprouty homolog 1, antagonist of FGF signaling (Drosophila)	150	1	1	0	0	0	0	0	0	1	hsa-miR-21-5p	-0.41	-0.41	0.70	2005, 2007, 2009, 2011
RASGRP1	ENST00000310803.5	RAS guanyl releasing protein 1 (calcium and DAG-regulated)	7	1	1	0	0	0	0	0	0	0	hsa-miR-21-5p	-0.40	-0.40	0.77	2005, 2007, 2009, 2011
PFKM	ENST00000312352.7	phosphofructokinase, muscle	7010	1	0	1	0	0	0	0	0	0	hsa-miR-21-5p	-0.40	-0.40	0.52	2011
S100A10	ENST00000368811.3	S100 calcium binding protein A10	2070	1	0	1	0	0	0	0	0	0	hsa-miR-21-5p	-0.40	-0.40	0.26	2011
RALGPS2	ENST00000367635.3	Ral GEF with PH domain and SH3 binding motif 2	201	2	2	0	0	1	0	0	1	3	hsa-miR-21-5p	-0.40	-0.51	0.94	2011
GLIS2	ENST00000262366.3	GLIS family zinc finger 2	17	1	1	0	0	0	0	0	0	0	hsa-miR-21-5p	-0.39	-0.39	0.83	2007, 2009, 2011
KLF5	ENST00000377687.4	Kruppel-like factor 5 (intestinal)	161	1	1	0	0	0	0	0	0	0	hsa-miR-21-5p	-0.39	-0.39	0.58	2009, 2011
BRWD1	ENST00000342449.3	bromodomain and WD repeat domain containing 1	96	1*	0	0	0	1	1	0	0	1	hsa-miR-590-5p	-0.39	-0.57	< 0.1	2011
SPRY2	ENST00000377102.1	sprouty homolog 2 (Drosophila)	139	1	1	0	0	0	0	0	0	0	hsa-miR-21-5p	-0.39	-0.39	0.69	2005, 2007, 2009, 2011
ELF2	ENST00000394235.2	E74-like factor 2 (ets domain transcription factor)	26	1	1	0	0	0	0	0	0	1	hsa-miR-21-5p	-0.38	-0.38	0.83	2005, 2007, 2009, 2011
RECK	ENST00000377966.3	reversion-inducing-cysteine-rich protein with kazal motifs	10	1	1	0	0	0	0	0	0	0	hsa-miR-21-5p	-0.38	-0.38	0.63	2005, 2007, 2009, 2011
PCBP1	ENST00000303577.5	poly(rC) binding protein 1	4294	1	0	1	0	0	0	0	0	0	hsa-miR-21-5p	-0.38	-0.38	0.29	2005, 2007, 2009, 2011
SLC16A10	ENST00000368850.3	solute carrier family 16 (aromatic amino acid transporter), member 10	233	1	1	0	0	2	1	1	0	0	hsa-miR-21-5p	-0.37	-0.64	< 0.1
ST3GAL6	ENST00000265261.6	ST3 beta-galactoside alpha-2,3-sialyltransferase 6	150	1	1	0	0	2	0	1	1	2	hsa-miR-21-5p	-0.37	-0.74	0.18	2011
KBTBD6	ENST00000379485.1	kelch repeat and BTB (POZ) domain containing 6	51	1	1	0	0	1	0	1	0	0	hsa-miR-21-5p	-0.37	-0.37	0.64	2005, 2007, 2009, 2011
PPP1R3A	ENST00000284601.3	protein phosphatase 1, regulatory subunit 3A	5	1	1	0	0	1	0	1	0	0	hsa-miR-21-5p	-0.37	-0.41	0.30	2005, 2007
SKI	ENST00000378536.4	v-ski avian sarcoma viral oncogene homolog	613	1	1	0	0	0	0	0	0	0	hsa-miR-590-5p	-0.37	-0.37	0.83	2005, 2007, 2009, 2011
DMRTC1B	ENST00000373532.3	DMRT-like family C1B	5	1	0	1	0	0	0	0	0	0	hsa-miR-21-5p	-0.35	-0.35	< 0.1
STAG2	ENST00000371160.1	stromal antigen 2	216	1	1	0	0	0	0	0	0	1	hsa-miR-21-5p	-0.35	-0.36	0.71	2005, 2007, 2009, 2011
PITX2	ENST00000306732.3	paired-like homeodomain 2	75	1	0	1	0	0	0	0	0	0	hsa-miR-21-5p	-0.34	-0.34	0.50	2005, 2007, 2009, 2011
CD69	ENST00000228434.3	CD69 molecule	5	1	0	1	0	0	0	0	0	0	hsa-miR-21-5p	-0.34	-0.34	0.37	2009, 2011
TADA2A	ENST00000394395.2	transcriptional adaptor 2A	278	1	1	0	0	0	0	0	0	2	hsa-miR-21-5p	-0.34	-0.35	0.43
TRAPPC8	ENST00000283351.4	trafficking protein particle complex 8	502	1	0	1	0	0	0	0	0	0	hsa-miR-21-5p	-0.34	-0.35	0.51	2007, 2009, 2011
CPEB3	ENST00000412050.4	cytoplasmic polyadenylation element binding protein 3	48	2	1	1	0	0	0	0	0	1	hsa-miR-21-5p	-0.34	-0.34	0.57	2005, 2007, 2009, 2011
PCSK6	ENST00000348070.1	proprotein convertase subtilisin/kexin type 6	670	1	1	0	0	0	0	0	0	0	hsa-miR-21-5p	-0.33	-0.33	0.55	2005, 2007, 2009, 2011
SESN1	ENST00000436639.2	sestrin 1	96	1	0	0	1	0	0	0	0	1	hsa-miR-21-5p	-0.33	-0.33	0.23	2011
PCBP2	ENST00000455667.3	poly(rC) binding protein 2	24310	1	0	1	0	0	0	0	0	0	hsa-miR-21-5p	-0.33	-0.35	0.40	2005, 2007, 2009, 2011
HRK	ENST00000257572.5	harakiri, BCL2 interacting protein (contains only BH3 domain)	19	1	1	0	0	1	0	1	0	1	hsa-miR-21-5p	-0.33	-0.37	0.34
BCL7A	ENST00000538010.1	B-cell CLL/lymphoma 7A	96	1	1	0	0	0	0	0	0	1	hsa-miR-21-5p	-0.32	-0.33	0.53	2009, 2011
GLCCI1	ENST00000223145.5	glucocorticoid induced transcript 1	654	1	0	1	0	0	0	0	0	0	hsa-miR-21-5p	-0.32	-0.32	0.51	2005, 2007, 2011
GABRB2	ENST00000393959.1	gamma-aminobutyric acid (GABA) A receptor, beta 2	5	1	1	0	0	1	1	0	0	0	hsa-miR-21-5p	-0.32	-0.32	0.79	2009, 2011
ARMC10	ENST00000323716.3	armadillo repeat containing 10	147	2	2	0	0	1	0	0	1	1	hsa-miR-21-5p	-0.31	-0.62	0.49
LANCL1	ENST00000443314.1	LanC lantibiotic synthetase component C-like 1 (bacterial)	3395	1	1	0	0	0	0	0	0	2	hsa-miR-21-5p	-0.31	-0.32	< 0.1	2009, 2011
PAN3	ENST00000282391.5	PAN3 poly(A) specific ribonuclease subunit homolog (S. cerevisiae)	361	1	0	1	0	0	0	0	0	1	hsa-miR-21-5p	-0.31	-0.32	0.51	2007, 2009, 2011
ST6GAL1	ENST00000169298.3	ST6 beta-galactosamide alpha-2,6-sialyltranferase 1	549	1	1	0	0	0	0	0	0	1	hsa-miR-21-5p	-0.31	-0.32	0.29	2011
ASF1A	ENST00000229595.5	anti-silencing function 1A histone chaperone	790	1	0	0	1	0	0	0	0	0	hsa-miR-21-5p	-0.30	-0.30	0.26	2005, 2007, 2009, 2011
RBPJ	ENST00000342320.4	recombination signal binding protein for immunoglobulin kappa J region	70	1	0	1	0	1	1	0	0	1	hsa-miR-21-5p	-0.30	-0.38	0.51	2007, 2009, 2011
PBRM1	ENST00000356770.4	polybromo 1	689	1	1	0	0	0	0	0	0	0	hsa-miR-21-5p	-0.30	-0.30	0.49	2005, 2007, 2009, 2011
JHDM1D	ENST00000397560.2	jumonji C domain containing histone demethylase 1 homolog D (S. cerevisiae)	470	1	1	0	0	0	0	0	0	0	hsa-miR-21-5p	-0.30	-0.30	0.80	2009, 2011
JAG1	ENST00000254958.5	jagged 1	421	1	1	0	0	0	0	0	0	0	hsa-miR-21-5p	-0.30	-0.31	0.71	2005, 2007, 2009, 2011
MAP2K3	ENST00000342679.4	mitogen-activated protein kinase kinase 3	34	1	1	0	0	0	0	0	0	0	hsa-miR-21-5p	-0.30	-0.30	0.58	2009, 2011
GRAMD3	ENST00000285689.3	GRAM domain containing 3	232	1	1	0	0	0	0	0	0	0	hsa-miR-21-5p	-0.30	-0.47	0.60	2009, 2011
CHIC1	ENST00000373504.6	cysteine-rich hydrophobic domain 1	16	1	0	1	0	1	0	1	0	1	hsa-miR-21-5p	-0.30	-0.34	0.50	2009, 2011
TMEM170A	ENST00000357613.4	transmembrane protein 170A	70	1	1	0	0	0	0	0	0	0	hsa-miR-21-5p	-0.30	-0.44	0.62
DCAF7	ENST00000310827.4	DDB1 and CUL4 associated factor 7	3289	1	1	0	0	0	0	0	0	2	hsa-miR-21-5p	-0.29	-0.29	0.32	2011
HIPK3	ENST00000303296.4	homeodomain interacting protein kinase 3	933	2	1	1	0	0	0	0	0	0	hsa-miR-21-5p	-0.29	-0.30	0.84
TIAM1	ENST00000286827.3	T-cell lymphoma invasion and metastasis 1	20	1	0	1	0	1	0	1	0	0	hsa-miR-21-5p	-0.29	-0.43	0.52	2007, 2009, 2011
OSR1	ENST00000272223.2	odd-skipped related 1 (Drosophila)	15	1	0	1	0	0	0	0	0	0	hsa-miR-21-5p	-0.29	-0.29	0.52	2005, 2007, 2009, 2011
MAP3K1	ENST00000399503.3	mitogen-activated protein kinase kinase kinase 1, E3 ubiquitin protein ligase	137	1	1	0	0	0	0	0	0	1	hsa-miR-21-5p	-0.29	-0.29	0.71	2009, 2011
C10orf12	ENST00000286067.2	chromosome 10 open reading frame 12	49	1	0	1	0	0	0	0	0	0	hsa-miR-21-5p	-0.29	-0.29	0.52	2009, 2011
CASKIN1	ENST00000343516.6	CASK interacting protein 1	6	1	1	0	0	0	0	0	0	0	hsa-miR-21-5p	-0.28	-0.28	0.76	2005, 2007, 2009, 2011
MBLAC2	ENST00000316610.6	metallo-beta-lactamase domain containing 2	498	1	0	1	0	0	0	0	0	0	hsa-miR-21-5p	-0.28	-0.28	0.33	2009, 2011
DAZL	ENST00000250863.8	deleted in azoospermia-like	5	1	0	1	0	1	0	0	1	0	hsa-miR-590-5p	-0.28	-0.28	0.19	2005, 2007
NFIB	ENST00000397575.3	nuclear factor I/B	1149	1	1	0	0	2	0	1	1	0	hsa-miR-21-5p	-0.28	-0.30	0.75	2005, 2007, 2009, 2011
XKR6	ENST00000304437.2	XK, Kell blood group complex subunit-related family, member 6	5	1	0	1	0	0	0	0	0	0	hsa-miR-21-5p	-0.28	-0.28	0.50	2007, 2011
ERG	ENST00000398905.1	v-ets avian erythroblastosis virus E26 oncogene homolog	184	1	0	1	0	0	0	0	0	0	hsa-miR-21-5p	-0.28	-0.28	0.52	2011
ALX1	ENST00000316824.3	ALX homeobox 1	37	1	0	1	0	1	0	1	0	0	hsa-miR-21-5p	-0.27	-0.47	0.52	2005, 2007, 2009, 2011
PLAG1	ENST00000316981.3	pleiomorphic adenoma gene 1	58	3	0	2	1	1	0	1	0	0	hsa-miR-21-5p	-0.27	-0.36	0.81	2005, 2007, 2009, 2011
CNTFR	ENST00000351266.4	ciliary neurotrophic factor receptor	19	1	0	1	0	0	0	0	0	0	hsa-miR-21-5p	-0.27	-0.27	0.42	2005, 2007, 2009, 2011
RP11-766F14.2	ENST00000511828.1	Protein LOC285556	5	1	1	0	0	3	1	1	1	1	hsa-miR-21-5p	-0.27	-0.27	0.19
PSRC1	ENST00000409267.1	proline/serine-rich coiled-coil 1	2239	1	0	1	0	0	0	0	0	0	hsa-miR-21-5p	-0.27	-0.27	< 0.1	2007
ZFP36L2	ENST00000282388.3	ZFP36 ring finger protein-like 2	317	1	0	1	0	0	0	0	0	2	hsa-miR-21-5p	-0.27	-0.28	0.52	2009, 2011
ACVR1C	ENST00000243349.8	activin A receptor, type IC	27	1	0	1	0	1	0	0	1	0	hsa-miR-21-5p	-0.27	-0.28	0.57	2009, 2011
THRB	ENST00000396671.2	thyroid hormone receptor, beta	55	2	0	2	0	0	0	0	0	0	hsa-miR-21-5p	-0.26	-0.41	0.77	2007, 2009, 2011
FBXO11	ENST00000402508.1	F-box protein 11	359	1	0	1	0	0	0	0	0	1	hsa-miR-21-5p	-0.26	-0.26	0.51	2007, 2009, 2011
SRL	ENST00000399609.3	sarcalumenin	5	1	1	0	0	0	0	0	0	0	hsa-miR-21-5p	-0.26	-0.26	0.33	2009, 2011
XKR8	ENST00000373884.5	XK, Kell blood group complex subunit-related family, member 8	7	1	1	0	0	0	0	0	0	0	hsa-miR-21-5p	-0.26	-0.26	0.36	2009, 2011
CSRNP3	ENST00000314499.7	cysteine-serine-rich nuclear protein 3	24	1	1	0	0	0	0	0	0	3	hsa-miR-21-5p	-0.26	-0.26	0.83	2011
FAM46A	ENST00000369754.3	family with sequence similarity 46, member A	899	1	0	1	0	1	0	1	0	0	hsa-miR-21-5p	-0.26	-0.28	0.51	2007, 2009
ZBTB47	ENST00000457842.3	zinc finger and BTB domain containing 47	81	1	1	0	0	0	0	0	0	1	hsa-miR-21-5p	-0.26	-0.29	0.72	2009, 2011
NAA50	ENST00000240922.3	N(alpha)-acetyltransferase 50, NatE catalytic subunit	260	1	0	1	0	1	0	1	0	5	hsa-miR-21-5p	-0.26	-0.46	0.47	2007
LEMD3	ENST00000308330.2	LEM domain containing 3	189	1	0	1	0	0	0	0	0	0	hsa-miR-21-5p	-0.26	-0.26	0.52	2005, 2007, 2009, 2011
PVRL3	ENST00000485303.1	poliovirus receptor-related 3	361	1	0	1	0	0	0	0	0	1	hsa-miR-21-5p	-0.26	-0.26	0.51
STAT3	ENST00000585517.1	signal transducer and activator of transcription 3 (acute-phase response factor)	478	1	0	1	0	1	0	1	0	0	hsa-miR-21-5p	-0.25	-0.28	0.36	2011
ZSWIM6	ENST00000252744.5	zinc finger, SWIM-type containing 6	933	1	1	0	0	1	1	0	0	0	hsa-miR-21-5p	-0.25	-0.51	0.74	2011
SESTD1	ENST00000428443.3	SEC14 and spectrin domains 1	478	1	0	1	0	1	0	0	1	3	hsa-miR-21-5p	-0.25	-0.28	0.57	2011
RBM22	ENST00000199814.4	RNA binding motif protein 22	4854	1	0	1	0	0	0	0	0	0	hsa-miR-21-5p	-0.25	-0.25	0.51
RASA2	ENST00000286364.3	RAS p21 protein activator 2	170	1	1	0	0	1	0	1	0	0	hsa-miR-21-5p	-0.25	-0.25	0.54
PAG1	ENST00000220597.4	phosphoprotein associated with glycosphingolipid microdomains 1	53	1	1	0	0	1	0	1	0	2	hsa-miR-21-5p	-0.25	-0.29	0.55	2009, 2011
KLHL42	ENST00000381271.2	kelch-like family member 42	2120	1	0	1	0	1	0	0	1	0	hsa-miR-21-5p	-0.24	-0.25	0.51	2005, 2007, 2009, 2011
PURA	ENST00000331327.3	purine-rich element binding protein A	367	1	0	0	1	1	0	0	1	0	hsa-miR-590-5p	-0.24	-0.30	0.32	2007
ADNP	ENST00000371602.4	activity-dependent neuroprotector homeobox	635	2	0	1	1	0	0	0	0	1	hsa-miR-21-5p	-0.24	-0.26	0.61	2005, 2007, 2011
SRSF3	ENST00000373715.6	serine/arginine-rich splicing factor 3	2593	1	0	1	0	0	0	0	0	2	hsa-miR-21-5p	-0.24	-0.30	0.44	2005, 2007, 2009, 2011
AP1AR	ENST00000274000.5	adaptor-related protein complex 1 associated regulatory protein	89	1	1	0	0	0	0	0	0	0	hsa-miR-21-5p	-0.24	-0.32	0.84	2005, 2007, 2009, 2011
NFIA	ENST00000403491.3	nuclear factor I/A	5	1	1	0	0	1	0	1	0	1	hsa-miR-21-5p	-0.24	-0.24	0.70	2011
CCL22	ENST00000219235.4	chemokine (C-C motif) ligand 22	5	1	0	1	0	0	0	0	0	1	hsa-miR-21-5p	-0.23	-0.23	0.49	2009, 2011
VTA1	ENST00000367630.4	vesicle (multivesicular body) trafficking 1	1424	1	0	1	0	0	0	0	0	1	hsa-miR-21-5p	-0.23	-0.23	0.14
ARHGEF12	ENST00000397843.2	Rho guanine nucleotide exchange factor (GEF) 12	815	1	0	1	0	0	0	0	0	0	hsa-miR-21-5p	-0.23	-0.27	0.52	2009, 2011
PIK3R1	ENST00000521381.1	phosphoinositide-3-kinase, regulatory subunit 1 (alpha)	217	2	0	2	0	0	0	0	0	2	hsa-miR-21-5p	-0.23	-0.24	0.77	2007, 2009, 2011
WWP1	ENST00000517970.1	WW domain containing E3 ubiquitin protein ligase 1	161	1	0	1	0	0	0	0	0	0	hsa-miR-21-5p	-0.23	-0.23	0.51	2005, 2007, 2009, 2011
PRRG4	ENST00000257836.3	proline rich Gla (G-carboxyglutamic acid) 4 (transmembrane)	47	1	1	0	0	0	0	0	0	1	hsa-miR-21-5p	-0.23	-0.27	0.33	2011
ZNF704	ENST00000327835.3	zinc finger protein 704	124	1	0	1	0	1	0	1	0	0	hsa-miR-21-5p	-0.23	-0.23	0.48	2007, 2009, 2011
MAPK10	ENST00000395169.3	mitogen-activated protein kinase 10	5	1	0	1	0	1	0	0	1	1	hsa-miR-21-5p	-0.23	-0.31	0.49	2011
SOCS6	ENST00000397942.3	suppressor of cytokine signaling 6	140	1	1	0	0	0	0	0	0	1	hsa-miR-21-5p	-0.22	-0.28	0.42	2009, 2011
FRS2	ENST00000550389.1	fibroblast growth factor receptor substrate 2	176	1	1	0	0	1	0	1	0	2	hsa-miR-21-5p	-0.22	-0.33	0.26	2007, 2011
VASH2	ENST00000366968.4	vasohibin 2	70	1	0	0	1	1	0	0	1	0	hsa-miR-21-5p	-0.22	-0.23	0.21
NELL2	ENST00000395487.2	NEL-like 2 (chicken)	32	1	0	1	0	0	0	0	0	0	hsa-miR-21-5p	-0.22	-0.22	0.39	2011
NIPAL1	ENST00000295461.5	NIPA-like domain containing 1	137	1	1	0	0	1	0	0	1	0	hsa-miR-21-5p	-0.22	-0.22	0.51
SOX2	ENST00000325404.1	SRY (sex determining region Y)-box 2	506	1	0	1	0	0	0	0	0	0	hsa-miR-21-5p	-0.22	-0.22	0.25	2005, 2007, 2009, 2011
ZBTB8A	ENST00000316459.4	zinc finger and BTB domain containing 8A	287	1	0	1	0	0	0	0	0	0	hsa-miR-21-5p	-0.22	-0.26	0.44
EIF4EBP2	ENST00000373218.4	eukaryotic translation initiation factor 4E binding protein 2	690	1	0	1	0	2	0	1	1	0	hsa-miR-21-5p	-0.21	-0.31	0.52	2009, 2011
CNOT8	ENST00000285896.6	CCR4-NOT transcription complex, subunit 8	319	1	0	1	0	0	0	0	0	0	hsa-miR-21-5p	-0.21	-0.26	0.23
LIFR	ENST00000263409.4	leukemia inhibitory factor receptor alpha	44	1	0	1	0	1	1	0	0	0	hsa-miR-21-5p	-0.21	-0.24	0.52	2009, 2011
KLF6	ENST00000542957.1	Kruppel-like factor 6	4644	1	0	1	0	1	0	0	1	0	hsa-miR-21-5p	-0.21	-0.21	0.55	2011
RAD21	ENST00000297338.2	RAD21 homolog (S. pombe)	5	1	0	1	0	0	0	0	0	0	hsa-miR-21-5p	-0.21	-0.21	0.28
CADM2	ENST00000383699.3	cell adhesion molecule 2	5	1	0	0	1	1	0	1	0	1	hsa-miR-21-5p	-0.21	-0.21	0.22	2007
GATAD2B	ENST00000368655.4	GATA zinc finger domain containing 2B	48	2	2	0	0	0	0	0	0	0	hsa-miR-21-5p	-0.21	-0.65	0.94	2011
PI15	ENST00000260113.2	peptidase inhibitor 15	12	1	1	0	0	0	0	0	0	1	hsa-miR-21-5p	-0.21	-0.21	0.70	2009, 2011
FGD4	ENST00000427716.2	FYVE, RhoGEF and PH domain containing 4	38	1	1	0	0	0	0	0	0	1	hsa-miR-21-5p	-0.21	-0.28	< 0.1	2011
MSX1	ENST00000382723.4	msh homeobox 1	239	1	0	0	1	0	0	0	0	0	hsa-miR-21-5p	-0.21	-0.25	0.29	2007, 2009, 2011
SMARCD1	ENST00000394963.4	SWI/SNF related, matrix associated, actin dependent regulator of chromatin, subfamily d, member 1	952	1	1	0	0	0	0	0	0	0	hsa-miR-21-5p	-0.21	-0.21	0.49	2005, 2007, 2009, 2011
MRPL49	ENST00000279242.2	mitochondrial ribosomal protein L49	142	1	0	0	1	0	0	0	0	0	hsa-miR-21-5p	-0.21	-0.21	0.27	2005, 2007, 2009, 2011
CCR7	ENST00000246657.2	chemokine (C-C motif) receptor 7	5	1	1	0	0	0	0	0	0	0	hsa-miR-21-5p	-0.20	-0.20	< 0.1	2009, 2011
SLC10A7	ENST00000264986.3	solute carrier family 10, member 7	77	1	0	1	0	0	0	0	0	0	hsa-miR-21-5p	-0.20	-0.26	0.47	2009, 2011
MIA3	ENST00000344922.5	melanoma inhibitory activity family, member 3	647	1	0	0	1	0	0	0	0	3	hsa-miR-21-5p	-0.20	-0.28	0.21
NPAS3	ENST00000346562.2	neuronal PAS domain protein 3	9	2	0	1	1	0	0	0	0	0	hsa-miR-21-5p	-0.20	-0.20	0.57	2011
MARCH5	ENST00000358935.2	membrane-associated ring finger (C3HC4) 5	881	1	0	1	0	0	0	0	0	0	hsa-miR-21-5p	-0.20	-0.20	0.34	2011
NUDT5	ENST00000491614.1	nudix (nucleoside diphosphate linked moiety X)-type motif 5	808	1	0	1	0	1	1	0	0	2	hsa-miR-21-5p	-0.20	-0.57	0.52
ZCCHC3	ENST00000382352.3	zinc finger, CCHC domain containing 3	1328	1	0	1	0	0	0	0	0	0	hsa-miR-21-5p	-0.20	-0.20	0.49	2011
PPP3CA	ENST00000512215.1	protein phosphatase 3, catalytic subunit, alpha isozyme	259	1	0	1	0	0	0	0	0	0	hsa-miR-590-5p	-0.20	-0.20	0.50	2005, 2007, 2009, 2011
SPG20	ENST00000438666.2	spastic paraplegia 20 (Troyer syndrome)	642	1	0	0	1	0	0	0	0	0	hsa-miR-21-5p	-0.20	-0.20	0.28	2005, 2007, 2009, 2011
MXD1	ENST00000264444.2	MAX dimerization protein 1	183	1	0	0	1	0	0	0	0	1	hsa-miR-590-5p	-0.20	-0.20	0.23
VHL	ENST00000256474.2	von Hippel-Lindau tumor suppressor, E3 ubiquitin protein ligase	2386	1	0	1	0	0	0	0	0	1	hsa-miR-21-5p	-0.20	-0.21	0.20
RPRD1A	ENST00000399022.4	regulation of nuclear pre-mRNA domain containing 1A	333	1	0	1	0	0	0	0	0	1	hsa-miR-21-5p	-0.20	-0.21	0.18	2011
CBX4	ENST00000269397.4	chromobox homolog 4	3211	1	0	1	0	0	0	0	0	0	hsa-miR-21-5p	-0.20	-0.27	0.40	2005, 2007, 2009, 2011
CHD7	ENST00000423902.2	chromodomain helicase DNA binding protein 7	925	1	0	1	0	2	2	0	0	0	hsa-miR-21-5p	-0.19	-0.39	0.52	2011
BOLL	ENST00000392296.4	bol, boule-like (Drosophila)	15	1	0	1	0	0	0	0	0	0	hsa-miR-21-5p	-0.19	-0.19	0.14	2005, 2007, 2009, 2011
RPP25	ENST00000322177.5	ribonuclease P/MRP 25kDa subunit	546	1	0	1	0	1	0	1	0	0	hsa-miR-21-5p	-0.19	-0.21	0.47
ABHD10	ENST00000494817.1	abhydrolase domain containing 10	929	1	0	1	0	0	0	0	0	1	hsa-miR-21-5p	-0.19	-0.20	< 0.1
IL6ST	ENST00000381287.4	interleukin 6 signal transducer (gp130, oncostatin M receptor)	213	1	0	1	0	0	0	0	0	1	hsa-miR-21-5p	-0.19	-0.25	0.41
SERP1	ENST00000239944.2	stress-associated endoplasmic reticulum protein 1	3242	1	0	1	0	0	0	0	0	0	hsa-miR-590-5p	-0.19	-0.23	0.26
RYBP	ENST00000477973.2	RING1 and YY1 binding protein	342	1	0	0	1	0	0	0	0	0	hsa-miR-21-5p	-0.19	-0.20	0.26
TAGAP	ENST00000367066.3	T-cell activation RhoGTPase activating protein	5	1	0	1	0	0	0	0	0	0	hsa-miR-21-5p	-0.19	-0.19	0.52	2005, 2007, 2009, 2011
RASEF	ENST00000376447.3	RAS and EF-hand domain containing	298	1	1	0	0	0	0	0	0	0	hsa-miR-21-5p	-0.19	-0.19	< 0.1
JPH1	ENST00000342232.4	junctophilin 1	53	1	0	1	0	0	0	0	0	0	hsa-miR-21-5p	-0.19	-0.22	0.48	2007, 2009, 2011
FBXO28	ENST00000424254.2	F-box protein 28	461	1	1	0	0	0	0	0	0	1	hsa-miR-21-5p	-0.19	-0.37	0.48	2011
MBNL1	ENST00000357472.3	muscleblind-like splicing regulator 1	135	1	0	1	0	0	0	0	0	0	hsa-miR-21-5p	-0.18	-0.18	0.51	2005, 2007, 2009, 2011
RAD51L3-RFFL	ENST00000593039.1	Uncharacterized protein	670	1	0	1	0	0	0	0	0	0	hsa-miR-21-5p	-0.18	-0.22	0.51
GTPBP1	ENST00000216044.5	GTP binding protein 1	1765	1	0	1	0	0	0	0	0	0	hsa-miR-21-5p	-0.18	-0.18	0.52	2009, 2011
MICALL1	ENST00000215957.6	MICAL-like 1	374	1	1	0	0	0	0	0	0	0	hsa-miR-21-5p	-0.18	-0.19	0.17	2009, 2011
EPHA4	ENST00000281821.2	EPH receptor A4	64	1	1	0	0	0	0	0	0	1	hsa-miR-21-5p	-0.18	-0.19	< 0.1	2005, 2007, 2009, 2011
UBR3	ENST00000272793.5	ubiquitin protein ligase E3 component n-recognin 3 (putative)	200	1	0	1	0	0	0	0	0	0	hsa-miR-21-5p	-0.18	-0.23	0.39	2005, 2007, 2011
NEGR1	ENST00000357731.5	neuronal growth regulator 1	28	1	0	1	0	2	1	0	1	0	hsa-miR-21-5p	-0.18	-0.36	0.61
VCL	ENST00000372755.3	vinculin	189	2	1	1	0	0	0	0	0	0	hsa-miR-21-5p	-0.18	-0.36	0.69	2011
FAM63B	ENST00000559228.1	family with sequence similarity 63, member B	41	1	0	0	1	0	0	0	0	2	hsa-miR-21-5p	-0.18	-0.19	0.32	2007, 2009, 2011
KLHL15	ENST00000328046.8	kelch-like family member 15	42	1	1	0	0	1	0	0	1	2	hsa-miR-21-5p	-0.18	-0.41	0.71	2011
ESM1	ENST00000381405.4	endothelial cell-specific molecule 1	10	1	0	1	0	0	0	0	0	0	hsa-miR-21-5p	-0.17	-0.17	0.50	2011
POC1B	ENST00000378528.2	POC1 centriolar protein B	61	1	0	1	0	0	0	0	0	0	hsa-miR-21-5p	-0.17	-0.17	ORF
BTG2	ENST00000290551.4	BTG family, member 2	758	1	0	0	1	0	0	0	0	1	hsa-miR-21-5p	-0.17	-0.17	0.28	2005, 2007, 2009, 2011
LRP6	ENST00000261349.4	low density lipoprotein receptor-related protein 6	157	1	0	1	0	1	0	0	1	3	hsa-miR-21-5p	-0.17	-0.24	0.41	2009, 2011
TESK2	ENST00000372084.1	testis-specific kinase 2	11	1	1	0	0	0	0	0	0	0	hsa-miR-21-5p	-0.17	-0.17	< 0.1
COL4A1	ENST00000375820.4	collagen, type IV, alpha 1	6549	1	0	1	0	0	0	0	0	2	hsa-miR-21-5p	-0.17	-0.24	0.22	2009, 2011
RAVER2	ENST00000371072.4	ribonucleoprotein, PTB-binding 2	218	1	1	0	0	0	0	0	0	0	hsa-miR-21-5p	-0.17	-0.20	< 0.1	2011
FGF7	ENST00000267843.4	fibroblast growth factor 7	5	1	0	1	0	0	0	0	0	0	hsa-miR-21-5p	-0.17	-0.17	< 0.1
MICALCL	ENST00000256186.2	MICAL C-terminal like	62	1	1	0	0	0	0	0	0	1	hsa-miR-21-5p	-0.17	-0.24	0.48
RFFL	ENST00000315249.7	ring finger and FYVE-like domain containing E3 ubiquitin protein ligase	670	1	0	1	0	0	0	0	0	0	hsa-miR-21-5p	-0.17	-0.21	0.51	2009, 2011
CDC25A	ENST00000302506.3	cell division cycle 25A	5	1	1	0	0	0	0	0	0	0	hsa-miR-21-5p	-0.17	-0.17	0.62	2005, 2007, 2009, 2011
MBNL3	ENST00000370839.3	muscleblind-like splicing regulator 3	593	1	0	1	0	0	0	0	0	2	hsa-miR-21-5p	-0.17	-0.21	0.52	2011
RGS7BP	ENST00000334025.2	regulator of G-protein signaling 7 binding protein	5	1	0	0	1	0	0	0	0	0	hsa-miR-590-5p	-0.17	-0.17	0.21	2009, 2011
KPNA4	ENST00000334256.4	karyopherin alpha 4 (importin alpha 3)	111	1	1	0	0	1	0	0	1	1	hsa-miR-21-5p	-0.17	-0.26	0.11	2011
AKIRIN1	ENST00000432648.3	akirin 1	798	1	0	0	1	0	0	0	0	1	hsa-miR-21-5p	-0.17	-0.21	0.31
ROR1	ENST00000371079.1	receptor tyrosine kinase-like orphan receptor 1	80	1	0	1	0	0	0	0	0	0	hsa-miR-21-5p	-0.17	-0.17	0.50
CCL20	ENST00000409189.3	chemokine (C-C motif) ligand 20	16	1	1	0	0	0	0	0	0	0	hsa-miR-21-5p	-0.17	-0.60	0.33	2009, 2011
PURG	ENST00000475541.1	purine-rich element binding protein G	29	2	2	0	0	0	0	0	0	1	hsa-miR-21-5p	-0.17	-0.47	< 0.1
PIKFYVE	ENST00000264380.4	phosphoinositide kinase, FYVE finger containing	107	1	1	0	0	1	0	0	1	0	hsa-miR-21-5p	-0.16	-0.16	< 0.1	2009, 2011
EGR3	ENST00000317216.2	early growth response 3	21	1	0	0	1	0	0	0	0	0	hsa-miR-21-5p	-0.16	-0.16	0.21	2009, 2011
ANKRD46	ENST00000335659.3	ankyrin repeat domain 46	33	1	1	0	0	1	0	0	1	0	hsa-miR-21-5p	-0.16	-0.32	0.11
AIF1L	ENST00000372300.1	allograft inflammatory factor 1-like	487	1	0	1	0	0	0	0	0	0	hsa-miR-21-5p	-0.16	-0.24	0.25	2011
TET1	ENST00000373644.4	tet methylcytosine dioxygenase 1	5	1	0	1	0	0	0	0	0	1	hsa-miR-21-5p	-0.16	-0.16	0.52	2009, 2011
HNRNPK	ENST00000376281.4	heterogeneous nuclear ribonucleoprotein K	124	1	0	1	0	1	0	1	0	0	hsa-miR-21-5p	-0.16	-0.25	0.51	2005, 2007
SOWAHC	ENST00000356454.3	sosondowah ankyrin repeat domain family member C	431	1	1	0	0	0	0	0	0	0	hsa-miR-21-5p	-0.16	-0.18	< 0.1
EDNRB	ENST00000377211.4	endothelin receptor type B	5	1	1	0	0	0	0	0	0	0	hsa-miR-21-5p	-0.16	-0.16	ORF
SLMAP	ENST00000295951.3	sarcolemma associated protein	208	1	0	1	0	1	0	0	1	0	hsa-miR-21-5p	-0.16	-0.19	0.15
C11orf87	ENST00000327419.6	chromosome 11 open reading frame 87	5	1	0	1	0	0	0	0	0	2	hsa-miR-21-5p	-0.15	-0.15	0.22
MKX	ENST00000375790.5	mohawk homeobox	165	1	0	1	0	0	0	0	0	0	hsa-miR-21-5p	-0.15	-0.15	0.31
AGO2	ENST00000220592.5	argonaute RISC catalytic component 2	350	1	0	1	0	0	0	0	0	5	hsa-miR-21-5p	-0.15	-1.64	0.24	2005, 2007
GLYR1	ENST00000436648.5	glyoxylate reductase 1 homolog (Arabidopsis)	31	1	0	0	1	0	0	0	0	0	hsa-miR-21-5p	-0.15	-0.15	0.22	2005, 2007, 2009, 2011
PTPN14	ENST00000366956.5	protein tyrosine phosphatase, non-receptor type 14	301	1	0	1	0	1	0	0	1	3	hsa-miR-21-5p	-0.15	-0.17	0.43	2011
PDZD2	ENST00000438447.1	PDZ domain containing 2	5	1	1	0	0	1	0	1	0	0	hsa-miR-21-5p	-0.15	-0.15	0.31	2007, 2009, 2011
AGO4	ENST00000373210.3	argonaute RISC catalytic component 4	96	1	1	0	0	0	0	0	0	1	hsa-miR-21-5p	-0.15	-0.15	0.11	2009, 2011
CD97	ENST00000357355.3	CD97 molecule	1041	1	0	0	1	0	0	0	0	0	hsa-miR-21-5p	-0.15	-0.15	0.22
PANK3	ENST00000239231.6	pantothenate kinase 3	522	1	0	1	0	0	0	0	0	2	hsa-miR-21-5p	-0.14	-0.19	0.49	2009
IL6R	ENST00000344086.4	interleukin 6 receptor	13	1	1	0	0	0	0	0	0	2	hsa-miR-21-5p	-0.14	-0.24	0.78	2011
DNAJA2	ENST00000317089.5	DnaJ (Hsp40) homolog, subfamily A, member 2	1487	1	0	1	0	0	0	0	0	0	hsa-miR-21-5p	-0.14	-0.14	0.52	2009, 2011
GPC4	ENST00000370828.3	glypican 4	542	1	1	0	0	0	0	0	0	1	hsa-miR-21-5p	-0.14	-0.18	< 0.1
SOX7	ENST00000304501.1	SRY (sex determining region Y)-box 7	47	1	0	0	1	0	0	0	0	1	hsa-miR-21-5p	-0.14	-0.21	0.30	2005, 2007, 2009, 2011
EFNA2	ENST00000215368.2	ephrin-A2	83	1	0	1	0	0	0	0	0	0	hsa-miR-590-5p	-0.14	-0.14	0.47
FHDC1	ENST00000260008.3	FH2 domain containing 1	53	1	0	1	0	0	0	0	0	1	hsa-miR-21-5p	-0.14	-0.14	0.18	2011
SNX29	ENST00000566228.1	sorting nexin 29	266	1	0	1	0	0	0	0	0	0	hsa-miR-21-5p	-0.13	-0.17	0.52	2009
UBN2	ENST00000473989.3	ubinuclein 2	238	1	0	1	0	2	0	2	0	3	hsa-miR-21-5p	-0.13	-0.15	0.51	2009, 2011
RSRC2	ENST00000331738.7	arginine/serine-rich coiled-coil 2	320	1	0	1	0	0	0	0	0	1	hsa-miR-21-5p	-0.13	-0.22	0.35
AP5M1	ENST00000261558.3	adaptor-related protein complex 5, mu 1 subunit	198	1	0	0	1	1	0	1	0	6	hsa-miR-21-5p	-0.13	-0.29	0.33
RASA1	ENST00000456692.2	RAS p21 protein activator (GTPase activating protein) 1	1700	1	0	0	1	0	0	0	0	0	hsa-miR-21-5p	-0.13	-0.13	0.34	2005, 2007, 2011
POM121C	ENST00000257665.5	POM121 transmembrane nucleoporin C	5	1	0	0	1	0	0	0	0	0	hsa-miR-590-5p	-0.13	-0.13	0.30	2011
ROBO2	ENST00000461745.1	roundabout, axon guidance receptor, homolog 2 (Drosophila)	22	1	0	0	1	0	0	0	0	1	hsa-miR-21-5p	-0.13	-0.13	0.22	2011
TRPM7	ENST00000560955.1	transient receptor potential cation channel, subfamily M, member 7	281	1	0	1	0	0	0	0	0	0	hsa-miR-21-5p	-0.13	-0.14	0.52	2005, 2007, 2011
KCNK10	ENST00000340700.5	potassium channel, subfamily K, member 10	5	1	0	1	0	1	1	0	0	3	hsa-miR-21-5p	-0.13	-0.21	0.49	2011
RDX	ENST00000343115.4	radixin	44	1	0	1	0	0	0	0	0	1	hsa-miR-21-5p	-0.13	-0.13	0.51
TGFBR2	ENST00000359013.4	transforming growth factor, beta receptor II (70/80kDa)	2168	2	0	1	1	0	0	0	0	3	hsa-miR-21-5p	-0.13	-0.17	0.63	2007, 2009, 2011
HGF	ENST00000222390.5	hepatocyte growth factor (hepapoietin A; scatter factor)	18	1	0	1	0	0	0	0	0	1	hsa-miR-21-5p	-0.13	-0.13	0.18
MARCH6	ENST00000274140.5	membrane-associated ring finger (C3HC4) 6, E3 ubiquitin protein ligase	14086	1	1	0	0	0	0	0	0	3	hsa-miR-21-5p	-0.13	-0.15	0.57
ALX4	ENST00000329255.3	ALX homeobox 4	52	1	1	0	0	2	1	1	0	0	hsa-miR-21-5p	-0.12	-0.12	0.27	2011
FCHO2	ENST00000430046.2	FCH domain only 2	158	1	0	1	0	0	0	0	0	1	hsa-miR-21-5p	-0.12	-0.12	< 0.1	2005, 2007, 2009
BMPR2	ENST00000374574.2	bone morphogenetic protein receptor, type II (serine/threonine kinase)	287	2	1	1	0	1	0	1	0	4	hsa-miR-21-5p	-0.12	-0.29	0.56	2009, 2011
RHOB	ENST00000272233.4	ras homolog family member B	6532	1	0	1	0	0	0	0	0	0	hsa-miR-21-5p	-0.12	-0.25	0.15	2005, 2007, 2009, 2011
GNG12	ENST00000370982.3	guanine nucleotide binding protein (G protein), gamma 12	1362	1	0	1	0	0	0	0	0	1	hsa-miR-21-5p	-0.12	-0.13	< 0.1	2011
C16orf52	ENST00000542527.2	chromosome 16 open reading frame 52	102	1	0	0	1	0	0	0	0	1	hsa-miR-590-5p	-0.12	-0.16	0.23
KIAA1468	ENST00000398130.2	KIAA1468	756	1	0	0	1	0	0	0	0	0	hsa-miR-590-5p	-0.12	-0.12	0.26	2005, 2007
PRKCE	ENST00000306156.3	protein kinase C, epsilon	164	1	0	0	1	0	0	0	0	0	hsa-miR-21-5p	-0.12	-0.12	0.21	2009, 2011
MTMR12	ENST00000280285.5	myotubularin related protein 12	156	1	0	1	0	1	0	1	0	0	hsa-miR-21-5p	-0.12	-0.20	0.52	2009, 2011
EXTL3	ENST00000220562.4	exostosin-like glycosyltransferase 3	358	1	1	0	0	0	0	0	0	1	hsa-miR-21-5p	-0.12	-0.12	< 0.1
KLF3	ENST00000261438.5	Kruppel-like factor 3 (basic)	515	1	1	0	0	0	0	0	0	0	hsa-miR-21-5p	-0.12	-0.38	0.84	2009, 2011
BCL2	ENST00000398117.1	B-cell CLL/lymphoma 2	55	1	0	0	1	0	0	0	0	0	hsa-miR-590-5p	-0.12	-0.12	0.27	2005, 2007, 2009, 2011
BNC2	ENST00000380672.4	basonuclin 2	770	1	1	0	0	0	0	0	0	0	hsa-miR-21-5p	-0.12	-0.12	0.18	2005, 2007, 2009, 2011
BAHD1	ENST00000416165.1	bromo adjacent homology domain containing 1	76	1	0	1	0	0	0	0	0	0	hsa-miR-21-5p	-0.11	-0.11	0.23	2005, 2007, 2009, 2011
LMBR1	ENST00000353442.5	limb development membrane protein 1	1435	1	0	1	0	0	0	0	0	0	hsa-miR-21-5p	-0.11	-0.12	< 0.1	2009, 2011
SOX7	ENST00000554914.1	Transcription factor SOX-7; Uncharacterized protein; cDNA FLJ58508, highly similar to Transcription factor SOX-7	47	1	0	0	1	0	0	0	0	1	hsa-miR-21-5p	-0.11	-0.21	0.30
SLC30A10	ENST00000366926.3	solute carrier family 30, member 10	66	1	1	0	0	1	0	1	0	0	hsa-miR-21-5p	-0.11	-0.40	0.80	2009, 2011
GAB1	ENST00000262995.4	GRB2-associated binding protein 1	26	1	0	0	1	0	0	0	0	0	hsa-miR-21-5p	-0.11	-0.11	0.32	2011
MSL1	ENST00000398532.4	male-specific lethal 1 homolog (Drosophila)	4715	1	0	0	1	0	0	0	0	0	hsa-miR-21-5p	-0.11	-0.11	0.24	2009, 2011
COQ10B	ENST00000263960.2	coenzyme Q10 homolog B (S. cerevisiae)	1070	1	0	0	1	0	0	0	0	0	hsa-miR-21-5p	-0.11	-0.11	0.21
GXYLT1	ENST00000398675.3	glucoside xylosyltransferase 1	126	1	1	0	0	0	0	0	0	1	hsa-miR-21-5p	-0.11	-0.11	0.12	2009, 2011
CREBRF	ENST00000540014.1	CREB3 regulatory factor	24	1	0	0	1	2	0	1	1	0	hsa-miR-21-5p	-0.11	-0.11	0.27	2005, 2007, 2011
SASH1	ENST00000367467.3	SAM and SH3 domain containing 1	79	1	0	1	0	1	0	0	1	1	hsa-miR-21-5p	-0.11	-0.11	0.26	2011
XKR4	ENST00000327381.6	XK, Kell blood group complex subunit-related family, member 4	5	1	0	1	0	2	1	0	1	1	hsa-miR-21-5p	-0.11	-0.11	0.35
DCUN1D3	ENST00000324344.4	DCN1, defective in cullin neddylation 1, domain containing 3	53	1	0	0	1	0	0	0	0	1	hsa-miR-21-5p	-0.10	-0.17	0.26	2009, 2011
STK40	ENST00000359297.2	serine/threonine kinase 40	214	1	0	1	0	0	0	0	0	0	hsa-miR-21-5p	-0.10	-0.12	0.52	2007, 2009, 2011
PURB	ENST00000395699.2	purine-rich element binding protein B	497	2	1	0	1	0	0	0	0	2	hsa-miR-21-5p	-0.10	-0.20	0.73	2005, 2007, 2009, 2011
PLD1	ENST00000342215.6	phospholipase D1, phosphatidylcholine-specific	128	1	0	1	0	0	0	0	0	3	hsa-miR-21-5p	-0.10	-0.11	< 0.1
CNOT6	ENST00000393356.1	CCR4-NOT transcription complex, subunit 6	300	1	0	1	0	2	0	1	1	0	hsa-miR-21-5p	-0.10	-0.18	0.38	2007, 2011
MCAM	ENST00000392814.1	melanoma cell adhesion molecule	398	1	0	1	0	0	0	0	0	0	hsa-miR-21-5p	-0.10	-0.10	ORF
CREBL2	ENST00000228865.2	cAMP responsive element binding protein-like 2	218	1	0	1	0	0	0	0	0	0	hsa-miR-21-5p	-0.10	-0.14	0.48	2005, 2007, 2009, 2011
KCNA1	ENST00000382545.3	potassium voltage-gated channel, shaker-related subfamily, member 1 (episodic ataxia with myokymia)	5	1	0	1	0	0	0	0	0	1	hsa-miR-21-5p	-0.10	-0.10	0.38	2007, 2009, 2011
CDK6	ENST00000265734.4	cyclin-dependent kinase 6	1116	1	0	1	0	0	0	0	0	6	hsa-miR-21-5p	-0.10	-0.11	0.48	2009, 2011
SCRN1	ENST00000242059.5	secernin 1	29	1	1	0	0	0	0	0	0	1	hsa-miR-21-5p	-0.10	-0.14	0.11	2005, 2007, 2009, 2011
NBEA	ENST00000379939.2	neurobeachin	5	1	0	0	1	0	0	0	0	1	hsa-miR-21-5p	-0.10	-0.10	0.23	2005, 2007, 2009, 2011
SEMA3A	ENST00000265362.4	sema domain, immunoglobulin domain (Ig), short basic domain, secreted, (semaphorin) 3A	162	1	0	0	1	1	0	1	0	1	hsa-miR-21-5p	-0.10	-0.16	0.22	2007
TMEM260	ENST00000261556.6	transmembrane protein 260	44	1	0	1	0	0	0	0	0	0	hsa-miR-21-5p	-0.10	-0.10	0.49	2009, 2011
MEF2C	ENST00000340208.5	myocyte enhancer factor 2C	70	2	0	2	0	1	0	0	1	0	hsa-miR-21-5p	-0.10	-0.15	0.76	2011
MEIS1	ENST00000444274.2	Meis homeobox 1	533	1	1	0	0	0	0	0	0	2	hsa-miR-21-5p	-0.10	-0.46	0.69	2009, 2011
TGFB2	ENST00000366930.4	transforming growth factor, beta 2	157	1	1	0	0	0	0	0	0	0	hsa-miR-21-5p	-0.09	-0.19	0.79	2011
TNKS	ENST00000310430.6	tankyrase, TRF1-interacting ankyrin-related ADP-ribose polymerase	943	1	0	1	0	0	0	0	0	1	hsa-miR-21-5p	-0.09	-0.09	0.52	2009, 2011
RBMS3	ENST00000396583.3	RNA binding motif, single stranded interacting protein 3	56	1	0	0	1	0	0	0	0	0	hsa-miR-21-5p	-0.09	-0.15	0.23	2005, 2007, 2009, 2011
TNPO1	ENST00000337273.5	transportin 1	2041	1	0	1	0	0	0	0	0	2	hsa-miR-21-5p	-0.09	-0.12	0.52	2007, 2009, 2011
SUZ12	ENST00000322652.5	SUZ12 polycomb repressive complex 2 subunit	104	1	0	1	0	1	0	1	0	2	hsa-miR-21-5p	-0.09	-0.33	0.39
AP3M1	ENST00000355264.4	adaptor-related protein complex 3, mu 1 subunit	601	1	0	0	1	0	0	0	0	0	hsa-miR-21-5p	-0.09	-0.09	0.29	2009, 2011
EHD1	ENST00000320631.3	EH-domain containing 1	335	1	1	0	0	0	0	0	0	0	hsa-miR-21-5p	-0.08	-0.33	0.69	2005, 2007, 2009, 2011
DNAJB14	ENST00000442697.2	DnaJ (Hsp40) homolog, subfamily B, member 14	10	1	0	1	0	0	0	0	0	0	hsa-miR-21-5p	-0.08	-0.08	0.16
CD47	ENST00000361309.5	CD47 molecule	520	1	0	0	1	1	0	1	0	2	hsa-miR-21-5p	-0.08	-0.41	0.23	2007
ATXN3	ENST00000545170.1	ataxin 3	115	1	1	0	0	0	0	0	0	0	hsa-miR-21-5p	-0.08	-0.11	< 0.1
C17orf102	ENST00000357754.1	chromosome 17 open reading frame 102	5	1	0	0	1	0	0	0	0	2	hsa-miR-21-5p	-0.08	-0.08	0.21	2011
ABCD2	ENST00000308666.3	ATP-binding cassette, sub-family D (ALD), member 2	5	1	0	0	1	0	0	0	0	0	hsa-miR-21-5p	-0.08	-0.08	0.21	2007, 2009, 2011
ACVR2A	ENST00000241416.7	activin A receptor, type IIA	109	1	0	0	1	1	0	0	1	0	hsa-miR-21-5p	-0.08	-0.12	0.36	2007, 2009, 2011
MPRIP	ENST00000341712.4	myosin phosphatase Rho interacting protein	521	1	1	0	0	1	0	0	1	1	hsa-miR-21-5p	-0.08	-0.08	0.86	2005, 2007, 2009, 2011
SNX19	ENST00000265909.4	sorting nexin 19	1157	1	0	1	0	0	0	0	0	1	hsa-miR-21-5p	-0.08	-0.08	0.46	2011
PAIP2B	ENST00000244221.8	poly(A) binding protein interacting protein 2B	42	1	0	1	0	1	1	0	0	0	hsa-miR-21-5p	-0.08	-0.42	0.50	2009, 2011
WNT2B	ENST00000369686.5	wingless-type MMTV integration site family, member 2B	5	1	0	1	0	0	0	0	0	2	hsa-miR-21-5p	-0.08	-0.08	0.52
BCL11B	ENST00000357195.3	B-cell CLL/lymphoma 11B (zinc finger protein)	73	1	0	0	1	0	0	0	0	1	hsa-miR-590-5p	-0.08	-0.08	0.23	2009, 2011
ZNF207	ENST00000394670.4	zinc finger protein 207	839	1	1	0	0	2	0	1	1	5	hsa-miR-590-5p	-0.08	-0.13	< 0.1

## Sheet: hsa-miR-223-3p
Ortholog of target gene	Representative transcript	Gene name	3P-seq tags + 5	Conserved sites total	Conserved 8mer sites	Conserved 7mer-m8 sites	Conserved 7mer-A1 sites	Poorly conserved sites total	Poorly conserved 8mer sites	Poorly conserved 7mer-m8 sites	Poorly conserved 7mer-A1 sites	6mer sites	Representative miRNA	Cumulative weighted context++ score	Total context++ score	Aggregate PCT	Previous TargetScan publication(s)
FBXW7	ENST00000281708.4	F-box and WD repeat domain containing 7, E3 ubiquitin protein ligase	12	3	3	0	0	1	0	0	1	0	hsa-miR-223-3p	-1.05	-1.05	0.70	2003, 2005, 2007, 2009, 2011
RHOB	ENST00000272233.4	ras homolog family member B	6532	1	1	0	0	1	0	1	0	0	hsa-miR-223-3p	-0.91	-0.95	0.49	2007, 2009, 2011
LELP1	ENST00000368747.1	late cornified envelope-like proline-rich 1	5	1	1	0	0	0	0	0	0	0	hsa-miR-223-3p	-0.77	-0.77	0.35	2007, 2009, 2011
PTS	ENST00000525803.1	6-pyruvoyltetrahydropterin synthase	1526	1	1	0	0	0	0	0	0	0	hsa-miR-223-3p	-0.73	-0.73	ORF
TBC1D17	ENST00000221543.5	TBC1 domain family, member 17	227	1	1	0	0	0	0	0	0	0	hsa-miR-223-3p	-0.72	-0.72	0.28	2009, 2011
RP11-192H23.4	ENST00000534850.1	Uncharacterized protein	22	1	1	0	0	1	1	0	0	0	hsa-miR-223-3p	-0.70	-0.70	< 0.1
WDR62	ENST00000401500.2	WD repeat domain 62	242	1	1	0	0	0	0	0	0	0	hsa-miR-223-3p	-0.68	-0.68	0.21	2009, 2011
LACC1	ENST00000325686.6	laccase (multicopper oxidoreductase) domain containing 1	15	1	1	0	0	1	0	1	0	0	hsa-miR-223-3p	-0.67	-0.67	0.46	2011
GTSF1	ENST00000552397.1	gametocyte specific factor 1	66	1	1	0	0	0	0	0	0	0	hsa-miR-223-3p	-0.67	-0.67	0.30	2009, 2011
GALNT18	ENST00000227756.4	UDP-N-acetyl-alpha-D-galactosamine:polypeptide N-acetylgalactosaminyltransferase 18	23	1	1	0	0	0	0	0	0	0	hsa-miR-223-3p	-0.64	-0.64	0.19	2011
GTPBP8	ENST00000383677.3	GTP-binding protein 8 (putative)	326	1	1	0	0	2	0	2	0	0	hsa-miR-223-3p	-0.62	-0.99	0.44
C18orf54	ENST00000300091.5	chromosome 18 open reading frame 54	183	1	1	0	0	1	0	0	1	0	hsa-miR-223-3p	-0.61	-0.63	0.20
SNX24	ENST00000513881.1	sorting nexin 24	352	1	1	0	0	1	0	0	1	2	hsa-miR-223-3p	-0.61	-0.63	0.38
FBXO8	ENST00000393674.2	F-box protein 8	50	1	1	0	0	0	0	0	0	0	hsa-miR-223-3p	-0.60	-0.60	0.32	2005, 2007, 2009, 2011
IL6ST	ENST00000381287.4	interleukin 6 signal transducer (gp130, oncostatin M receptor)	213	2	1	1	0	0	0	0	0	1	hsa-miR-223-3p	-0.59	-0.59	0.41	2011
PDZD11	ENST00000239666.4	PDZ domain containing 11	144	1	1	0	0	0	0	0	0	0	hsa-miR-223-3p	-0.58	-0.58	0.19	2009, 2011
ATP7A	ENST00000343533.5	ATPase, Cu++ transporting, alpha polypeptide	141	1	1	0	0	1	0	0	1	0	hsa-miR-223-3p	-0.57	-0.57	0.25	2005, 2007, 2009, 2011
FOXO1	ENST00000379561.5	forkhead box O1	480	1	1	0	0	2	1	1	0	1	hsa-miR-223-3p	-0.56	-0.60	0.43	2009, 2011
ARMCX1	ENST00000372829.3	armadillo repeat containing, X-linked 1	18	1	1	0	0	0	0	0	0	0	hsa-miR-223-3p	-0.56	-0.56	0.20	2009, 2011
CYTIP	ENST00000264192.3	cytohesin 1 interacting protein	8	1	1	0	0	0	0	0	0	0	hsa-miR-223-3p	-0.52	-0.52	0.32	2009, 2011
ECT2	ENST00000232458.5	epithelial cell transforming sequence 2 oncogene	220	1	0	1	0	1	0	1	0	0	hsa-miR-223-3p	-0.52	-0.56	0.48	2009, 2011
SLC4A4	ENST00000340595.3	solute carrier family 4 (sodium bicarbonate cotransporter), member 4	400	1	1	0	0	1	0	1	0	0	hsa-miR-223-3p	-0.52	-0.52	0.17	2009, 2011
SLC37A3	ENST00000447932.2	solute carrier family 37, member 3	86	2	0	1	1	0	0	0	0	0	hsa-miR-223-3p	-0.51	-0.55	0.63	2005, 2007, 2009, 2011
LMO2	ENST00000395833.3	LIM domain only 2 (rhombotin-like 1)	8	1	1	0	0	0	0	0	0	0	hsa-miR-223-3p	-0.51	-0.51	0.30	2005, 2007, 2009, 2011
LAYN	ENST00000525126.1	layilin	175	1	1	0	0	0	0	0	0	0	hsa-miR-223-3p	-0.51	-0.55	0.27	2009, 2011
INPP5B	ENST00000373027.1	inositol polyphosphate-5-phosphatase, 75kDa	12	1	1	0	0	0	0	0	0	0	hsa-miR-223-3p	-0.51	-0.51	0.25	2005, 2007, 2009, 2011
RNF145	ENST00000274542.2	ring finger protein 145	12145	1	0	0	1	1	1	0	0	0	hsa-miR-223-3p	-0.50	-0.50	0.50	2005, 2007
ACSL3	ENST00000357430.3	acyl-CoA synthetase long-chain family member 3	2533	1	1	0	0	1	0	0	1	0	hsa-miR-223-3p	-0.49	-0.50	0.38	2007, 2009, 2011
HSP90B1	ENST00000299767.5	heat shock protein 90kDa beta (Grp94), member 1	42	1	0	1	0	1	0	1	0	0	hsa-miR-223-3p	-0.49	-0.60	0.52	2007, 2009, 2011
NFIA	ENST00000403491.3	nuclear factor I/A	5	1	1	0	0	2	0	0	2	1	hsa-miR-223-3p	-0.48	-0.48	0.39	2005, 2007, 2009, 2011
FAM199X	ENST00000493442.1	family with sequence similarity 199, X-linked	856	1	0	0	1	2	1	1	0	1	hsa-miR-223-3p	-0.48	-0.59	0.64	2009, 2011
HLF	ENST00000226067.5	hepatic leukemia factor	15	3	0	1	2	1	0	0	1	1	hsa-miR-223-3p	-0.47	-0.49	0.82	2005, 2007, 2009, 2011
SP3	ENST00000310015.6	Sp3 transcription factor	285	1	1	0	0	2	1	1	0	1	hsa-miR-223-3p	-0.47	-0.76	0.54	2005, 2007, 2009, 2011
DNAJB13	ENST00000339764.1	DnaJ (Hsp40) homolog, subfamily B, member 13	7	1	1	0	0	0	0	0	0	1	hsa-miR-223-3p	-0.47	-0.48	0.18
SIAH1	ENST00000380006.2	siah E3 ubiquitin protein ligase 1	34	1	1	0	0	0	0	0	0	0	hsa-miR-223-3p	-0.47	-0.47	0.20
RGS1	ENST00000367459.3	regulator of G-protein signaling 1	5	1	1	0	0	0	0	0	0	0	hsa-miR-223-3p	-0.47	-0.47	0.17	2009, 2011
ACVR2A	ENST00000241416.7	activin A receptor, type IIA	109	1	1	0	0	0	0	0	0	0	hsa-miR-223-3p	-0.46	-0.46	0.29	2007, 2009, 2011
SYAP1	ENST00000380155.3	synapse associated protein 1	2689	1	1	0	0	0	0	0	0	0	hsa-miR-223-3p	-0.46	-0.46	0.46	2009, 2011
USP16	ENST00000399975.3	ubiquitin specific peptidase 16	42	1	0	1	0	0	0	0	0	0	hsa-miR-223-3p	-0.46	-0.46	0.32	2009, 2011
PHF19	ENST00000373896.3	PHD finger protein 19	490	2	0	2	0	0	0	0	0	0	hsa-miR-223-3p	-0.45	-0.45	0.65	2009, 2011
ARMC1	ENST00000276569.3	armadillo repeat containing 1	93	1	1	0	0	0	0	0	0	0	hsa-miR-223-3p	-0.43	-0.46	0.22	2009, 2011
SLC25A32	ENST00000297578.4	solute carrier family 25 (mitochondrial folate carrier), member 32	554	1	1	0	0	0	0	0	0	0	hsa-miR-223-3p	-0.43	-0.43	0.28	2009, 2011
NDP	ENST00000378062.5	Norrie disease (pseudoglioma)	5	1	1	0	0	0	0	0	0	1	hsa-miR-223-3p	-0.43	-0.43	0.17	2011
ATP10D	ENST00000273859.3	ATPase, class V, type 10D	440	1	1	0	0	0	0	0	0	0	hsa-miR-223-3p	-0.43	-0.43	0.25	2009, 2011
KIAA0226L	ENST00000429979.1	KIAA0226-like	21	1	1	0	0	0	0	0	0	0	hsa-miR-223-3p	-0.42	-0.42	0.30	2005, 2007, 2009, 2011
PEX16	ENST00000378750.5	peroxisomal biogenesis factor 16	498	1	0	1	0	0	0	0	0	0	hsa-miR-223-3p	-0.42	-0.42	0.44	2011
TNNI3K	ENST00000370891.2	TNNI3 interacting kinase	5	1	1	0	0	0	0	0	0	0	hsa-miR-223-3p	-0.42	-0.42	0.23	2009, 2011
MID1IP1	ENST00000336949.6	MID1 interacting protein 1	356	1	1	0	0	0	0	0	0	0	hsa-miR-223-3p	-0.42	-0.42	0.29	2009, 2011
SEPT8	ENST00000378706.1	septin 8	199	1	0	1	0	1	0	1	0	1	hsa-miR-223-3p	-0.42	-0.45	0.48
ARPC5L	ENST00000353214.2	actin related protein 2/3 complex, subunit 5-like	851	1	1	0	0	0	0	0	0	0	hsa-miR-223-3p	-0.42	-0.44	0.18
FPGT-TNNI3K	ENST00000557284.2	FPGT-TNNI3K readthrough	0	1	1	0	0	0	0	0	0	0	hsa-miR-223-3p	-0.42	-0.42	0.23
RWDD1	ENST00000466444.2	RWD domain containing 1	296	1	0	1	0	0	0	0	0	1	hsa-miR-223-3p	-0.42	-0.43	0.44
RCN2	ENST00000394885.3	reticulocalbin 2, EF-hand calcium binding domain	4448	1	1	0	0	0	0	0	0	0	hsa-miR-223-3p	-0.41	-0.41	0.36	2005, 2007, 2011
PURB	ENST00000395699.2	purine-rich element binding protein B	497	1	1	0	0	1	1	0	0	1	hsa-miR-223-3p	-0.41	-0.68	0.37	2005, 2007, 2009, 2011
CDK17	ENST00000543119.2	cyclin-dependent kinase 17	475	1	1	0	0	0	0	0	0	1	hsa-miR-223-3p	-0.40	-0.41	0.33	2005, 2007, 2009, 2011
MEF2C	ENST00000340208.5	myocyte enhancer factor 2C	70	1	1	0	0	1	0	1	0	1	hsa-miR-223-3p	-0.40	-0.47	0.37	2005, 2007, 2009, 2011
APC	ENST00000457016.1	adenomatous polyposis coli	794	1	0	1	0	1	1	0	0	1	hsa-miR-223-3p	-0.40	-0.76	0.40	2011
LYPD6	ENST00000334166.4	LY6/PLAUR domain containing 6	261	1	1	0	0	1	0	0	1	0	hsa-miR-223-3p	-0.40	-0.40	0.21
RASA1	ENST00000456692.2	RAS p21 protein activator (GTPase activating protein) 1	1700	1	1	0	0	0	0	0	0	0	hsa-miR-223-3p	-0.39	-0.39	0.48	2005, 2007, 2009, 2011
SLC39A1	ENST00000356205.4	solute carrier family 39 (zinc transporter), member 1	1193	1	0	1	0	0	0	0	0	0	hsa-miR-223-3p	-0.39	-0.39	0.40	2005, 2007, 2009, 2011
PROKR2	ENST00000546004.1	prokineticin receptor 2	5	1	1	0	0	0	0	0	0	0	hsa-miR-223-3p	-0.39	-0.39	0.18
BRMS1L	ENST00000216807.7	breast cancer metastasis-suppressor 1-like	230	1	1	0	0	0	0	0	0	0	hsa-miR-223-3p	-0.38	-0.39	0.45	2011
TMEM178B	ENST00000565468.1	transmembrane protein 178B	129	1	0	1	0	1	1	0	0	1	hsa-miR-223-3p	-0.37	-0.38	0.31	2011
SLC8A1	ENST00000406785.2	solute carrier family 8 (sodium/calcium exchanger), member 1	61	1	1	0	0	5	1	0	4	2	hsa-miR-223-3p	-0.37	-1.05	0.42	2005, 2007, 2009, 2011
CRIM1	ENST00000280527.2	cysteine rich transmembrane BMP regulator 1 (chordin-like)	4842	1	0	1	0	1	0	1	0	0	hsa-miR-223-3p	-0.37	-0.37	0.54	2005, 2007, 2009, 2011
SEPT6	ENST00000394610.1	septin 6	1854	1	1	0	0	1	0	1	0	1	hsa-miR-223-3p	-0.37	-0.40	0.32	2005, 2007, 2009, 2011
SREK1	ENST00000334121.6	splicing regulatory glutamine/lysine-rich protein 1	316	1	1	0	0	0	0	0	0	0	hsa-miR-223-3p	-0.36	-0.40	0.30	2005, 2007, 2009, 2011
CTSV	ENST00000259470.5	cathepsin V	601	1	0	1	0	1	0	0	1	1	hsa-miR-223-3p	-0.35	-0.47	0.44	2011
SRSF10	ENST00000343255.5	serine/arginine-rich splicing factor 10	1920	1	1	0	0	0	0	0	0	1	hsa-miR-223-3p	-0.35	-0.37	0.39	2011
PRDM1	ENST00000369089.3	PR domain containing 1, with ZNF domain	48	1	0	1	0	2	0	1	1	0	hsa-miR-223-3p	-0.35	-0.45	0.33	2005, 2007, 2011
SEPT4	ENST00000426861.1	septin 4	40	1	0	1	0	1	0	0	1	0	hsa-miR-223-3p	-0.35	-0.35	ORF
CBLB	ENST00000264122.4	Cbl proto-oncogene B, E3 ubiquitin protein ligase	469	1	1	0	0	0	0	0	0	0	hsa-miR-223-3p	-0.34	-0.34	0.31	2009, 2011
RNF34	ENST00000361234.5	ring finger protein 34, E3 ubiquitin protein ligase	533	1	1	0	0	0	0	0	0	0	hsa-miR-223-3p	-0.34	-0.35	0.25	2005, 2007, 2009, 2011
NUCKS1	ENST00000367142.4	nuclear casein kinase and cyclin-dependent kinase substrate 1	1692	1	1	0	0	1	0	0	1	1	hsa-miR-223-3p	-0.34	-0.43	0.40	2011
ST3GAL1	ENST00000319914.5	ST3 beta-galactoside alpha-2,3-sialyltransferase 1	59	1	1	0	0	0	0	0	0	0	hsa-miR-223-3p	-0.34	-0.34	0.26	2011
SORBS1	ENST00000371227.4	sorbin and SH3 domain containing 1	22	1	1	0	0	1	0	0	1	0	hsa-miR-223-3p	-0.34	-0.34	0.24	2009, 2011
NFIB	ENST00000397575.3	nuclear factor I/B	1149	1	0	1	0	0	0	0	0	1	hsa-miR-223-3p	-0.34	-0.38	0.40	2005, 2007, 2009, 2011
VAMP2	ENST00000316509.6	vesicle-associated membrane protein 2 (synaptobrevin 2)	1840	1	1	0	0	0	0	0	0	0	hsa-miR-223-3p	-0.34	-0.34	0.23	2009, 2011
RERG	ENST00000256953.2	RAS-like, estrogen-regulated, growth inhibitor	162	1	0	1	0	0	0	0	0	0	hsa-miR-223-3p	-0.33	-0.35	0.33
WDR77	ENST00000235090.5	WD repeat domain 77	1214	1	1	0	0	0	0	0	0	0	hsa-miR-223-3p	-0.33	-0.43	0.40	2009, 2011
SSRP1	ENST00000278412.2	structure specific recognition protein 1	5330	1	0	1	0	0	0	0	0	0	hsa-miR-223-3p	-0.33	-0.33	0.32	2011
CTNNA2	ENST00000496558.1	catenin (cadherin-associated protein), alpha 2	5	1	1	0	0	1	0	0	1	0	hsa-miR-223-3p	-0.33	-0.34	0.31
XPR1	ENST00000367590.4	xenotropic and polytropic retrovirus receptor 1	544	1	1	0	0	0	0	0	0	0	hsa-miR-223-3p	-0.33	-0.35	0.22	2011
DESI2	ENST00000302550.11	desumoylating isopeptidase 2	147	1	1	0	0	1	0	0	1	0	hsa-miR-223-3p	-0.33	-0.34	0.21
SHOX2	ENST00000490689.2	short stature homeobox 2	66	1	0	1	0	0	0	0	0	2	hsa-miR-223-3p	-0.33	-0.36	0.37	2009, 2011
ATP1B1	ENST00000367816.1	ATPase, Na+/K+ transporting, beta 1 polypeptide	656	1	0	1	0	0	0	0	0	0	hsa-miR-223-3p	-0.32	-0.32	0.37	2011
ARPP19	ENST00000566423.1	cAMP-regulated phosphoprotein, 19kDa	1316	1	0	0	1	1	0	1	0	1	hsa-miR-223-3p	-0.32	-0.53	0.47	2009, 2011
SCAF8	ENST00000367178.3	SR-related CTD-associated factor 8	1917	1	0	1	0	1	0	0	1	0	hsa-miR-223-3p	-0.32	-0.39	0.43	2005, 2007, 2009, 2011
POMP	ENST00000380842.4	proteasome maturation protein	1065	1	0	0	1	0	0	0	0	0	hsa-miR-223-3p	-0.32	-0.32	0.45
NXF1	ENST00000531709.2	nuclear RNA export factor 1	1017	1	1	0	0	1	0	1	0	0	hsa-miR-223-3p	-0.32	-0.32	0.37	2009
ADCYAP1	ENST00000579794.1	adenylate cyclase activating polypeptide 1 (pituitary)	35	1	0	1	0	0	0	0	0	0	hsa-miR-223-3p	-0.32	-0.32	0.34
PTBP2	ENST00000609116.1	polypyrimidine tract binding protein 2	70	1	1	0	0	1	0	1	0	0	hsa-miR-223-3p	-0.32	-0.44	0.36	2005, 2007, 2009, 2011
PAX5	ENST00000358127.4	paired box 5	5	1	0	1	0	1	1	0	0	1	hsa-miR-223-3p	-0.32	-0.32	0.56
F3	ENST00000334047.7	coagulation factor III (thromboplastin, tissue factor)	13568	1	0	1	0	0	0	0	0	0	hsa-miR-223-3p	-0.31	-0.32	0.44	2005, 2007, 2009, 2011
NUP210	ENST00000254508.5	nucleoporin 210kDa	246	1	1	0	0	0	0	0	0	0	hsa-miR-223-3p	-0.31	-0.31	0.27	2009, 2011
ULK2	ENST00000395544.4	unc-51 like autophagy activating kinase 2	489	1	1	0	0	0	0	0	0	0	hsa-miR-223-3p	-0.31	-0.37	0.41	2009, 2011
CLSTN1	ENST00000377298.4	calsyntenin 1	1902	1	0	1	0	0	0	0	0	0	hsa-miR-223-3p	-0.31	-0.31	0.41	2009, 2011
PURA	ENST00000331327.3	purine-rich element binding protein A	367	1	1	0	0	0	0	0	0	0	hsa-miR-223-3p	-0.31	-0.31	0.32	2007, 2009, 2011
KAT6A	ENST00000265713.2	K(lysine) acetyltransferase 6A	21	1	0	0	1	1	1	0	0	0	hsa-miR-223-3p	-0.31	-0.40	0.46	2005, 2007, 2009, 2011
NLRP3	ENST00000391828.3	NLR family, pyrin domain containing 3	5	1	0	1	0	0	0	0	0	0	hsa-miR-223-3p	-0.30	-0.30	0.34	2011
KLF7	ENST00000309446.6	Kruppel-like factor 7 (ubiquitous)	737	1	0	1	0	1	0	0	1	1	hsa-miR-223-3p	-0.30	-0.30	0.33
SLCO1A2	ENST00000307378.6	solute carrier organic anion transporter family, member 1A2	5	1	0	0	1	1	0	0	1	0	hsa-miR-223-3p	-0.30	-0.30	0.47
GPM6B	ENST00000454189.2	glycoprotein M6B	135	1	0	0	1	2	0	0	2	0	hsa-miR-223-3p	-0.30	-0.32	0.44
KPNA3	ENST00000261667.3	karyopherin alpha 3 (importin alpha 4)	104	1	1	0	0	1	1	0	0	0	hsa-miR-223-3p	-0.30	-0.48	0.30	2007
GFPT1	ENST00000357308.4	glutamine--fructose-6-phosphate transaminase 1	1313	1	1	0	0	0	0	0	0	0	hsa-miR-223-3p	-0.30	-0.33	0.21	2011
MBNL3	ENST00000370839.3	muscleblind-like splicing regulator 3	593	1	1	0	0	2	0	0	2	1	hsa-miR-223-3p	-0.30	-0.57	0.31	2011
NUTF2	ENST00000219169.4	nuclear transport factor 2	222	1	0	0	1	0	0	0	0	0	hsa-miR-223-3p	-0.30	-0.30	0.47	2005, 2007, 2011
SLC23A2	ENST00000338244.1	solute carrier family 23 (ascorbic acid transporter), member 2	121	1	0	1	0	1	0	0	1	2	hsa-miR-223-3p	-0.30	-0.34	0.49	2005, 2007, 2009, 2011
MSMO1	ENST00000261507.6	methylsterol monooxygenase 1	1413	1	0	1	0	0	0	0	0	0	hsa-miR-223-3p	-0.30	-0.32	0.42	2009, 2011
CSPG5	ENST00000456150.1	chondroitin sulfate proteoglycan 5 (neuroglycan C)	27	1	0	1	0	0	0	0	0	0	hsa-miR-223-3p	-0.29	-0.39	0.37	2011
TMEM64	ENST00000458549.2	transmembrane protein 64	200	1	0	1	0	0	0	0	0	0	hsa-miR-223-3p	-0.29	-0.29	0.45	2007, 2011
COPS8	ENST00000354371.2	COP9 signalosome subunit 8	1979	1	0	0	1	1	0	1	0	0	hsa-miR-223-3p	-0.29	-0.34	0.47	2011
HHEX	ENST00000282728.5	hematopoietically expressed homeobox	1059	1	0	1	0	0	0	0	0	1	hsa-miR-223-3p	-0.29	-0.29	0.39	2005, 2007, 2009, 2011
INPP4A	ENST00000409016.4	inositol polyphosphate-4-phosphatase, type I, 107kDa	387	1	1	0	0	1	0	1	0	0	hsa-miR-223-3p	-0.28	-0.32	0.31	2011
UBXN1	ENST00000294119.2	UBX domain protein 1	48	1	0	0	1	0	0	0	0	0	hsa-miR-223-3p	-0.28	-0.28	0.44	2011
NDNF	ENST00000379692.4	neuron-derived neurotrophic factor	51	1	0	1	0	0	0	0	0	1	hsa-miR-223-3p	-0.28	-0.28	0.36
USP42	ENST00000306177.5	ubiquitin specific peptidase 42	86	1	1	0	0	0	0	0	0	0	hsa-miR-223-3p	-0.28	-0.28	0.24	2009, 2011
SGMS2	ENST00000394684.4	sphingomyelin synthase 2	111	1	0	1	0	0	0	0	0	0	hsa-miR-223-3p	-0.28	-0.28	0.31	2007
RAB8B	ENST00000321437.4	RAB8B, member RAS oncogene family	45	1	1	0	0	0	0	0	0	0	hsa-miR-223-3p	-0.27	-0.32	0.33	2007, 2009, 2011
SCARB1	ENST00000339570.5	scavenger receptor class B, member 1	186	1	1	0	0	0	0	0	0	0	hsa-miR-223-3p	-0.27	-0.27	0.22	2009, 2011
SRP19	ENST00000282999.3	signal recognition particle 19kDa	243	1	0	1	0	0	0	0	0	0	hsa-miR-223-3p	-0.27	-0.44	0.41	2011
PFN2	ENST00000239940.7	profilin 2	2184	1	0	1	0	0	0	0	0	0	hsa-miR-223-3p	-0.27	-0.28	0.39	2009, 2011
XKR6	ENST00000304437.2	XK, Kell blood group complex subunit-related family, member 6	5	1	0	1	0	0	0	0	0	0	hsa-miR-223-3p	-0.27	-0.27	0.34	2011
POU2F1	ENST00000367866.2	POU class 2 homeobox 1	83	1	0	0	1	1	0	1	0	0	hsa-miR-223-3p	-0.27	-0.29	0.47	2011
ERO1LB	ENST00000354619.5	ERO1-like beta (S. cerevisiae)	478	1	1	0	0	0	0	0	0	0	hsa-miR-223-3p	-0.27	-0.35	0.21
SMARCD1	ENST00000394963.4	SWI/SNF related, matrix associated, actin dependent regulator of chromatin, subfamily d, member 1	952	1	1	0	0	0	0	0	0	0	hsa-miR-223-3p	-0.26	-0.27	0.42	2005, 2007, 2009, 2011
MMP16	ENST00000286614.6	matrix metallopeptidase 16 (membrane-inserted)	12	3	1	0	2	0	0	0	0	0	hsa-miR-223-3p	-0.26	-0.35	0.85	2007, 2009, 2011
RYBP	ENST00000477973.2	RING1 and YY1 binding protein	342	1	1	0	0	0	0	0	0	0	hsa-miR-223-3p	-0.26	-0.28	0.33	2009, 2011
SLC24A2	ENST00000341998.2	solute carrier family 24 (sodium/potassium/calcium exchanger), member 2	5	1	0	0	1	1	1	0	0	1	hsa-miR-223-3p	-0.26	-0.26	0.47	2011
ATP2B1	ENST00000261173.2	ATPase, Ca++ transporting, plasma membrane 1	699	1	1	0	0	0	0	0	0	0	hsa-miR-223-3p	-0.26	-0.26	0.25	2005, 2007, 2009, 2011
PLAGL2	ENST00000246229.4	pleiomorphic adenoma gene-like 2	254	1	0	1	0	0	0	0	0	0	hsa-miR-223-3p	-0.26	-0.26	0.44	2005, 2007, 2009, 2011
LRRC19	ENST00000380055.5	leucine rich repeat containing 19	5	1	1	0	0	0	0	0	0	0	hsa-miR-223-3p	-0.26	-0.26	0.20	2011
FAM46A	ENST00000369754.3	family with sequence similarity 46, member A	899	1	1	0	0	0	0	0	0	0	hsa-miR-223-3p	-0.26	-0.29	0.25	2007, 2009, 2011
SPRED1	ENST00000299084.4	sprouty-related, EVH1 domain containing 1	547	1	1	0	0	0	0	0	0	0	hsa-miR-223-3p	-0.26	-0.26	0.39	2005, 2007, 2009, 2011
C10orf11	ENST00000496424.2	chromosome 10 open reading frame 11	5	1	0	1	0	0	0	0	0	1	hsa-miR-223-3p	-0.26	-0.26	0.46
ACTRT3	ENST00000330368.2	actin-related protein T3	244	1	1	0	0	0	0	0	0	1	hsa-miR-223-3p	-0.25	-0.42	0.25
RASSF4	ENST00000374417.2	Ras association (RalGDS/AF-6) domain family member 4	515	1	0	1	0	0	0	0	0	0	hsa-miR-223-3p	-0.25	-0.25	ORF
VHL	ENST00000256474.2	von Hippel-Lindau tumor suppressor, E3 ubiquitin protein ligase	2386	1	0	1	0	0	0	0	0	0	hsa-miR-223-3p	-0.25	-0.25	0.35
NAA50	ENST00000240922.3	N(alpha)-acetyltransferase 50, NatE catalytic subunit	260	1	0	1	0	0	0	0	0	1	hsa-miR-223-3p	-0.25	-0.41	0.49	2007, 2011
RFTN2	ENST00000295049.4	raftlin family member 2	21	1	0	1	0	0	0	0	0	0	hsa-miR-223-3p	-0.25	-0.25	0.31
ANKRD17	ENST00000358602.4	ankyrin repeat domain 17	1334	1	0	1	0	0	0	0	0	1	hsa-miR-223-3p	-0.25	-0.30	0.49	2005, 2007, 2009, 2011
MMP19	ENST00000409200.3	matrix metallopeptidase 19	135	1	0	1	0	0	0	0	0	1	hsa-miR-223-3p	-0.24	-0.24	ORF
STIM1	ENST00000527651.1	stromal interaction molecule 1	1672	1	0	1	0	0	0	0	0	0	hsa-miR-223-3p	-0.24	-0.24	0.33	2011
KLF12	ENST00000377669.2	Kruppel-like factor 12	251	1	1	0	0	2	0	1	1	0	hsa-miR-223-3p	-0.24	-0.40	0.19
COPS2	ENST00000388901.5	COP9 signalosome subunit 2	11120	1	0	0	1	0	0	0	0	0	hsa-miR-223-3p	-0.24	-0.24	0.47	2005, 2007, 2009, 2011
KLK15	ENST00000301421.2	kallikrein-related peptidase 15	5	1	0	1	0	0	0	0	0	0	hsa-miR-223-3p	-0.24	-0.24	ORF
FOXO3	ENST00000343882.6	forkhead box O3	32	1	1	0	0	0	0	0	0	0	hsa-miR-223-3p	-0.23	-0.23	0.45	2005, 2007, 2009, 2011
ST8SIA3	ENST00000324000.3	ST8 alpha-N-acetyl-neuraminide alpha-2,8-sialyltransferase 3	5	1	1	0	0	1	0	1	0	1	hsa-miR-223-3p	-0.23	-0.23	0.45	2011
DOCK2	ENST00000256935.8	dedicator of cytokinesis 2	5	1	0	0	1	0	0	0	0	0	hsa-miR-223-3p	-0.23	-0.23	0.47	2009, 2011
ITPR3	ENST00000374316.5	inositol 1,4,5-trisphosphate receptor, type 3	176	1	1	0	0	0	0	0	0	0	hsa-miR-223-3p	-0.23	-0.24	0.19	2011
ARID1A	ENST00000324856.7	AT rich interactive domain 1A (SWI-like)	31	1	0	1	0	0	0	0	0	0	hsa-miR-223-3p	-0.23	-0.23	0.37	2011
SYNCRIP	ENST00000355238.6	synaptotagmin binding, cytoplasmic RNA interacting protein	4864	1	1	0	0	0	0	0	0	0	hsa-miR-223-3p	-0.23	-0.23	0.35	2011
KANSL1L	ENST00000281772.9	KAT8 regulatory NSL complex subunit 1-like	5	1	0	0	1	0	0	0	0	0	hsa-miR-223-3p	-0.23	-0.23	0.46	2009, 2011
ELP4	ENST00000395934.2	elongator acetyltransferase complex subunit 4	282	1	1	0	0	0	0	0	0	0	hsa-miR-223-3p	-0.23	-0.29	0.28
EYA3	ENST00000373871.3	eyes absent homolog 3 (Drosophila)	50	1	0	1	0	1	0	0	1	0	hsa-miR-223-3p	-0.23	-0.23	0.47	2011
AKAP1	ENST00000337714.3	A kinase (PRKA) anchor protein 1	843	1	0	1	0	0	0	0	0	0	hsa-miR-223-3p	-0.23	-0.23	0.34
SMOC1	ENST00000381280.4	SPARC related modular calcium binding 1	2743	1	0	0	1	0	0	0	0	1	hsa-miR-223-3p	-0.23	-0.26	0.47	2005, 2007, 2009, 2011
KIAA0226	ENST00000273582.5	KIAA0226	89	1	1	0	0	0	0	0	0	1	hsa-miR-223-3p	-0.23	-0.23	0.21	2009, 2011
MAP4	ENST00000383737.4	microtubule-associated protein 4	3914	1	1	0	0	0	0	0	0	0	hsa-miR-223-3p	-0.23	-0.23	0.32	2011
PHF20L1	ENST00000395386.2	PHD finger protein 20-like 1	169	1	1	0	0	0	0	0	0	1	hsa-miR-223-3p	-0.23	-0.27	0.16	2005, 2007, 2009
MPZ	ENST00000533357.1	myelin protein zero	17	1	0	0	1	0	0	0	0	0	hsa-miR-223-3p	-0.23	-0.23	0.47	2011
MARCH3	ENST00000308660.5	membrane-associated ring finger (C3HC4) 3, E3 ubiquitin protein ligase	77	1	0	0	1	1	0	1	0	0	hsa-miR-223-3p	-0.22	-0.46	0.43
MYBL1	ENST00000522677.3	v-myb avian myeloblastosis viral oncogene homolog-like 1	53	1	0	0	1	1	0	1	0	0	hsa-miR-223-3p	-0.22	-0.22	0.63	2007, 2009, 2011
EIF4E3	ENST00000425534.3	eukaryotic translation initiation factor 4E family member 3	475	1	0	0	1	1	1	0	0	0	hsa-miR-223-3p	-0.22	-0.36	0.56	2011
RPS6KB1	ENST00000225577.4	ribosomal protein S6 kinase, 70kDa, polypeptide 1	16	1	1	0	0	0	0	0	0	0	hsa-miR-223-3p	-0.22	-0.22	0.30	2005, 2007, 2009, 2011
CCT3	ENST00000295688.3	chaperonin containing TCP1, subunit 3 (gamma)	1885	1	0	0	1	0	0	0	0	0	hsa-miR-223-3p	-0.22	-0.22	0.47	2009, 2011
LHX8	ENST00000294638.5	LIM homeobox 8	18	1	0	0	1	0	0	0	0	0	hsa-miR-223-3p	-0.22	-0.22	0.45
SCN1A	ENST00000423058.2	sodium channel, voltage-gated, type I, alpha subunit	21	1	0	1	0	0	0	0	0	1	hsa-miR-223-3p	-0.22	-0.29	0.52	2011
SLC26A7	ENST00000276609.3	solute carrier family 26 (anion exchanger), member 7	5	1	0	1	0	0	0	0	0	0	hsa-miR-223-3p	-0.21	-0.21	0.34	2005, 2007, 2009, 2011
KBTBD6	ENST00000379485.1	kelch repeat and BTB (POZ) domain containing 6	51	1	1	0	0	0	0	0	0	0	hsa-miR-223-3p	-0.21	-0.21	0.20
G3BP1	ENST00000394123.3	GTPase activating protein (SH3 domain) binding protein 1	688	1	0	0	1	0	0	0	0	0	hsa-miR-223-3p	-0.21	-0.24	0.47
ZEB1	ENST00000361642.5	zinc finger E-box binding homeobox 1	59	1	0	0	1	0	0	0	0	1	hsa-miR-223-3p	-0.21	-0.21	0.47	2011
ZFHX3	ENST00000268489.5	zinc finger homeobox 3	57	1	0	1	0	0	0	0	0	0	hsa-miR-223-3p	-0.21	-0.21	0.44	2007, 2009, 2011
PDS5B	ENST00000315596.10	PDS5, regulator of cohesion maintenance, homolog B (S. cerevisiae)	1493	1	1	0	0	0	0	0	0	0	hsa-miR-223-3p	-0.21	-0.21	0.28	2005, 2007, 2009, 2011
RAP2A	ENST00000245304.4	RAP2A, member of RAS oncogene family	721	1	0	1	0	1	0	1	0	0	hsa-miR-223-3p	-0.21	-0.38	0.34	2005, 2007, 2011
METAP1	ENST00000296411.6	methionyl aminopeptidase 1	887	1	0	0	1	0	0	0	0	0	hsa-miR-223-3p	-0.21	-0.21	0.47
ZZZ3	ENST00000370801.3	zinc finger, ZZ-type containing 3	338	1	0	1	0	0	0	0	0	0	hsa-miR-223-3p	-0.21	-0.21	0.49	2009, 2011
BRINP3	ENST00000367462.3	bone morphogenetic protein/retinoic acid inducible neural-specific 3	23	1	0	0	1	0	0	0	0	0	hsa-miR-223-3p	-0.21	-0.21	0.47	2007, 2009, 2011
CNOT1	ENST00000317147.5	CCR4-NOT transcription complex, subunit 1	294	1	0	1	0	0	0	0	0	0	hsa-miR-223-3p	-0.21	-0.21	0.34
NF2	ENST00000347330.5	neurofibromin 2 (merlin)	828	1	0	0	1	2	0	0	2	0	hsa-miR-223-3p	-0.21	-0.21	< 0.1
MFSD6	ENST00000392328.1	major facilitator superfamily domain containing 6	47	1	0	1	0	2	1	0	1	0	hsa-miR-223-3p	-0.21	-0.33	0.31
FAM98A	ENST00000403368.1	family with sequence similarity 98, member A	89	1	0	1	0	0	0	0	0	0	hsa-miR-223-3p	-0.21	-0.21	0.35
RBPJ	ENST00000342320.4	recombination signal binding protein for immunoglobulin kappa J region	70	1	0	1	0	0	0	0	0	0	hsa-miR-223-3p	-0.20	-0.20	0.31	2007
WASL	ENST00000223023.4	Wiskott-Aldrich syndrome-like	230	1	0	0	1	0	0	0	0	0	hsa-miR-223-3p	-0.20	-0.21	0.45
GABPB2	ENST00000368918.3	GA binding protein transcription factor, beta subunit 2	35	1	0	1	0	0	0	0	0	1	hsa-miR-223-3p	-0.20	-0.30	0.37
DNAJC6	ENST00000395325.3	DnaJ (Hsp40) homolog, subfamily C, member 6	96	1	0	0	1	0	0	0	0	0	hsa-miR-223-3p	-0.20	-0.20	0.45	2009, 2011
FZD4	ENST00000531380.1	frizzled family receptor 4	5	1	0	1	0	0	0	0	0	0	hsa-miR-223-3p	-0.20	-0.20	0.32	2011
PHIP	ENST00000275034.4	pleckstrin homology domain interacting protein	668	1	1	0	0	1	0	1	0	0	hsa-miR-223-3p	-0.20	-0.21	0.54	2011
STK39	ENST00000355999.4	serine threonine kinase 39	266	1	0	1	0	0	0	0	0	0	hsa-miR-223-3p	-0.20	-0.27	0.36	2005, 2007, 2011
APOBEC4	ENST00000308641.4	apolipoprotein B mRNA editing enzyme, catalytic polypeptide-like 4 (putative)	5	1	0	0	1	0	0	0	0	0	hsa-miR-223-3p	-0.20	-0.20	0.46	2011
ZC3H6	ENST00000343936.4	zinc finger CCCH-type containing 6	10	1	1	0	0	0	0	0	0	0	hsa-miR-223-3p	-0.20	-0.20	0.21
MSI2	ENST00000284073.2	musashi RNA-binding protein 2	283	1	1	0	0	0	0	0	0	1	hsa-miR-223-3p	-0.20	-0.23	0.36
ZBTB4	ENST00000380599.4	zinc finger and BTB domain containing 4	1039	1	0	1	0	0	0	0	0	0	hsa-miR-223-3p	-0.20	-0.22	0.33
OTUD4	ENST00000454497.2	OTU domain containing 4	18	1	0	0	1	2*	0	1	0	1	hsa-miR-223-3p	-0.20	-0.20	0.47	2007, 2009, 2011
SCN2A	ENST00000375437.2	sodium channel, voltage-gated, type II, alpha subunit	7	1	0	1	0	0	0	0	0	0	hsa-miR-223-3p	-0.20	-0.20	0.40	2009, 2011
FAT1	ENST00000441802.2	FAT atypical cadherin 1	39	1	0	0	1	0	0	0	0	0	hsa-miR-223-3p	-0.20	-0.24	0.47	2005, 2007, 2009, 2011
TCERG1	ENST00000296702.5	transcription elongation regulator 1	152	1	0	0	1	0	0	0	0	0	hsa-miR-223-3p	-0.20	-0.20	0.47	2005, 2007
ZSWIM7	ENST00000486655.1	zinc finger, SWIM-type containing 7	656	1	0	0	1	0	0	0	0	0	hsa-miR-223-3p	-0.20	-0.20	ORF
ZXDC	ENST00000336332.5	ZXD family zinc finger C	131	1	0	0	1	1	1	0	0	0	hsa-miR-223-3p	-0.19	-0.20	0.47	2007, 2009, 2011
TMC5	ENST00000381414.4	transmembrane channel-like 5	6	1	0	1	0	0	0	0	0	0	hsa-miR-223-3p	-0.19	-0.19	0.37	2011
POLR3E	ENST00000299853.5	polymerase (RNA) III (DNA directed) polypeptide E (80kD)	1450	1	0	0	1	1	0	1	0	0	hsa-miR-223-3p	-0.19	-0.33	0.58
TMEM47	ENST00000275954.3	transmembrane protein 47	129	1	0	1	0	0	0	0	0	1	hsa-miR-223-3p	-0.19	-0.26	0.36	2009, 2011
EPSTI1	ENST00000313624.7	epithelial stromal interaction 1 (breast)	11	1	0	1	0	0	0	0	0	0	hsa-miR-223-3p	-0.19	-0.19	ORF
PKP4	ENST00000389757.3	plakophilin 4	373	1	1	0	0	1	1	0	0	1	hsa-miR-223-3p	-0.19	-0.48	0.29
SOX11	ENST00000322002.3	SRY (sex determining region Y)-box 11	1100	1	0	1	0	0	0	0	0	0	hsa-miR-223-3p	-0.19	-0.20	0.39	2005, 2007, 2009, 2011
PDE4D	ENST00000340635.6	phosphodiesterase 4D, cAMP-specific	747	1	0	1	0	0	0	0	0	1	hsa-miR-223-3p	-0.19	-0.19	0.46	2005, 2007, 2009, 2011
RALGPS2	ENST00000367635.3	Ral GEF with PH domain and SH3 binding motif 2	201	1	0	1	0	0	0	0	0	2	hsa-miR-223-3p	-0.19	-0.21	0.46	2011
USP6NL	ENST00000609104.1	USP6 N-terminal like	183	1	0	1	0	1	0	0	1	1	hsa-miR-223-3p	-0.19	-0.26	0.31
BAI3	ENST00000370598.1	brain-specific angiogenesis inhibitor 3	5	1	0	0	1	0	0	0	0	0	hsa-miR-223-3p	-0.19	-0.19	0.46	2005, 2007, 2009, 2011
FGFR2	ENST00000369061.4	fibroblast growth factor receptor 2	75	1	0	0	1	0	0	0	0	0	hsa-miR-223-3p	-0.19	-0.27	0.47	2005, 2007, 2009, 2011
PDE3B	ENST00000282096.4	phosphodiesterase 3B, cGMP-inhibited	258	1	0	1	0	1	0	0	1	0	hsa-miR-223-3p	-0.19	-0.23	0.35
CCNT2	ENST00000295238.6	cyclin T2	381	1	0	0	1	0	0	0	0	2	hsa-miR-223-3p	-0.18	-0.20	0.47	2005, 2007, 2011
SPATA13	ENST00000382108.3	spermatogenesis associated 13	900	1	0	1	0	1	0	0	1	0	hsa-miR-223-3p	-0.18	-0.18	0.39	2011
BRPF3	ENST00000357641.6	bromodomain and PHD finger containing, 3	7032	1	1	0	0	1	0	0	1	0	hsa-miR-223-3p	-0.18	-0.18	0.30	2009, 2011
OPCML	ENST00000331898.7	opioid binding protein/cell adhesion molecule-like	5	1	0	1	0	0	0	0	0	1	hsa-miR-223-3p	-0.18	-0.18	0.36
HMGCS1	ENST00000325110.6	3-hydroxy-3-methylglutaryl-CoA synthase 1 (soluble)	3730	1	0	0	1	0	0	0	0	0	hsa-miR-223-3p	-0.18	-0.18	0.47	2005, 2007
LIF	ENST00000403987.3	leukemia inhibitory factor	55	1	0	0	1	0	0	0	0	0	hsa-miR-223-3p	-0.18	-0.20	0.46	2005, 2007, 2009, 2011
PRKACB	ENST00000370689.2	protein kinase, cAMP-dependent, catalytic, beta	344	1	0	1	0	0	0	0	0	0	hsa-miR-223-3p	-0.18	-0.18	0.44	2009, 2011
ZXDB	ENST00000374888.1	zinc finger, X-linked, duplicated B	33	1	1	0	0	0	0	0	0	0	hsa-miR-223-3p	-0.18	-0.18	0.22	2011
RPS15A	ENST00000576436.1	ribosomal protein S15a	24	1	0	0	1	0	0	0	0	0	hsa-miR-223-3p	-0.18	-0.18	ORF
TXLNG	ENST00000380122.5	taxilin gamma	96	1	0	0	1	1	0	0	1	0	hsa-miR-223-3p	-0.18	-0.25	0.44	2011
ZBTB10	ENST00000430430.1	zinc finger and BTB domain containing 10	113	1	0	1	0	1	0	0	1	0	hsa-miR-223-3p	-0.18	-0.28	0.45	2007
TBC1D4	ENST00000377636.3	TBC1 domain family, member 4	96	1	0	0	1	0	0	0	0	0	hsa-miR-223-3p	-0.18	-0.18	0.47	2009, 2011
TAOK3	ENST00000419821.2	TAO kinase 3	8	1	0	0	1	0	0	0	0	0	hsa-miR-223-3p	-0.18	-0.18	0.46
LONP2	ENST00000285737.4	lon peptidase 2, peroxisomal	1004	1	0	0	1	0	0	0	0	0	hsa-miR-223-3p	-0.18	-0.18	0.43	2011
KIF4A	ENST00000374403.3	kinesin family member 4A	259	1	0	1	0	0	0	0	0	0	hsa-miR-223-3p	-0.18	-0.18	0.31	2005, 2007
UBE2W	ENST00000517608.1	ubiquitin-conjugating enzyme E2W (putative)	102	1	1	0	0	0	0	0	0	0	hsa-miR-223-3p	-0.18	-0.18	0.48	2009, 2011
FNBP1L	ENST00000370253.2	formin binding protein 1-like	219	1	0	0	1	1	0	1	0	0	hsa-miR-223-3p	-0.18	-0.22	0.49	2007
ZCCHC14	ENST00000268616.4	zinc finger, CCHC domain containing 14	64	1	1	0	0	1	0	0	1	1	hsa-miR-223-3p	-0.18	-0.19	0.40	2005, 2007, 2009, 2011
SCN3A	ENST00000360093.3	sodium channel, voltage-gated, type III, alpha subunit	5	1	0	1	0	1	0	0	1	0	hsa-miR-223-3p	-0.17	-0.17	0.42	2005, 2007, 2009, 2011
GNA13	ENST00000439174.2	guanine nucleotide binding protein (G protein), alpha 13	190	1	0	0	1	0	0	0	0	0	hsa-miR-223-3p	-0.17	-0.24	0.43	2011
C14orf142	ENST00000306954.4	chromosome 14 open reading frame 142	66	1	1	0	0	1*	0	0	0	0	hsa-miR-223-3p	-0.17	-0.49	0.18	2011
UCP3	ENST00000314032.4	uncoupling protein 3 (mitochondrial, proton carrier)	10	1	0	0	1	0	0	0	0	0	hsa-miR-223-3p	-0.17	-0.17	0.47	2009, 2011
NFASC	ENST00000401399.1	neurofascin	10	1	0	1	0	0	0	0	0	0	hsa-miR-223-3p	-0.17	-0.17	0.49	2009, 2011
UQCC1	ENST00000349714.5	ubiquinol-cytochrome c reductase complex assembly factor 1	500	1	0	1	0	0	0	0	0	0	hsa-miR-223-3p	-0.17	-0.17	0.40	2009, 2011
NFIC	ENST00000589123.1	nuclear factor I/C (CCAAT-binding transcription factor)	26	1	1	0	0	1	0	1	0	0	hsa-miR-223-3p	-0.17	-0.17	0.26
CEP41	ENST00000223208.5	centrosomal protein 41kDa	346	1	0	0	1	0	0	0	0	0	hsa-miR-223-3p	-0.17	-0.18	0.45	2005, 2007
ZSCAN12	ENST00000361028.1	zinc finger and SCAN domain containing 12	117	1	1	0	0	0	0	0	0	1	hsa-miR-223-3p	-0.17	-0.17	0.23
MYH10	ENST00000360416.3	myosin, heavy chain 10, non-muscle	134	1	1	0	0	0	0	0	0	0	hsa-miR-223-3p	-0.17	-0.18	0.31	2009, 2011
TMEM170A	ENST00000357613.4	transmembrane protein 170A	70	1	0	0	1	0	0	0	0	0	hsa-miR-223-3p	-0.17	-0.26	0.47
ATXN7L1	ENST00000419735.3	ataxin 7-like 1	67	2	0	1	1	0	0	0	0	0	hsa-miR-223-3p	-0.17	-0.17	0.65	2009, 2011
RBM20	ENST00000369519.3	RNA binding motif protein 20	7	1	0	1	0	0	0	0	0	0	hsa-miR-223-3p	-0.17	-0.21	0.41	2011
PRKCE	ENST00000306156.3	protein kinase C, epsilon	164	1	1	0	0	0	0	0	0	0	hsa-miR-223-3p	-0.17	-0.17	0.27	2009, 2011
NRF1	ENST00000393230.2	nuclear respiratory factor 1	321	1	0	0	1	0	0	0	0	0	hsa-miR-223-3p	-0.16	-0.16	0.43	2005, 2007
CNOT2	ENST00000229195.3	CCR4-NOT transcription complex, subunit 2	1189	1	0	0	1	0	0	0	0	0	hsa-miR-223-3p	-0.16	-0.16	0.47	2007, 2009, 2011
ERC1	ENST00000355446.5	ELKS/RAB6-interacting/CAST family member 1	159	1	0	0	1	1	1	0	0	0	hsa-miR-223-3p	-0.16	-0.17	0.47	2011
VAV3	ENST00000370056.4	vav 3 guanine nucleotide exchange factor	1128	1	0	0	1	0	0	0	0	0	hsa-miR-223-3p	-0.16	-0.16	0.47	2009, 2011
KIAA1468	ENST00000398130.2	KIAA1468	756	1	0	1	0	0	0	0	0	0	hsa-miR-223-3p	-0.16	-0.24	0.49	2007
MTMR2	ENST00000346299.5	myotubularin related protein 2	625	1	0	1	0	0	0	0	0	0	hsa-miR-223-3p	-0.16	-0.23	0.34	2011
MAFB	ENST00000373313.2	v-maf avian musculoaponeurotic fibrosarcoma oncogene homolog B	333	1	0	0	1	0	0	0	0	0	hsa-miR-223-3p	-0.16	-0.17	0.47	2005, 2007, 2009, 2011
VMP1	ENST00000262291.4	vacuole membrane protein 1	2505	1	0	0	1	0	0	0	0	0	hsa-miR-223-3p	-0.16	-0.16	0.47	2007
PLEKHH1	ENST00000329153.5	pleckstrin homology domain containing, family H (with MyTH4 domain) member 1	125	1	1	0	0	0	0	0	0	0	hsa-miR-223-3p	-0.16	-0.16	0.21	2005, 2007, 2009, 2011
TSHZ3	ENST00000240587.4	teashirt zinc finger homeobox 3	81	1	1	0	0	0	0	0	0	0	hsa-miR-223-3p	-0.16	-0.26	0.38	2009, 2011
GPR155	ENST00000392552.2	G protein-coupled receptor 155	11	1	0	0	1	1	0	0	1	0	hsa-miR-223-3p	-0.16	-0.24	0.47	2009, 2011
WBP1L	ENST00000369889.4	WW domain binding protein 1-like	5	1	0	1	0	0	0	0	0	0	hsa-miR-223-3p	-0.16	-0.16	0.35	2009, 2011
SDC2	ENST00000302190.4	syndecan 2	774	1	0	0	1	1	0	0	1	0	hsa-miR-223-3p	-0.16	-0.37	0.58
MTSS1	ENST00000378017.3	metastasis suppressor 1	10	1	1	0	0	0	0	0	0	0	hsa-miR-223-3p	-0.16	-0.31	0.18
PLCE1	ENST00000371380.3	phospholipase C, epsilon 1	7	1	0	0	1	0	0	0	0	0	hsa-miR-223-3p	-0.15	-0.15	0.47
TSC22D1	ENST00000458659.2	TSC22 domain family, member 1	4146	1	0	0	1	0	0	0	0	0	hsa-miR-223-3p	-0.15	-0.15	0.46
IGF1R	ENST00000268035.6	insulin-like growth factor 1 receptor	561	1	1	0	0	0	0	0	0	1	hsa-miR-223-3p	-0.15	-0.16	0.20	2005, 2007, 2009, 2011
CSNK1G1	ENST00000303052.7	casein kinase 1, gamma 1	149	1	0	1	0	1*	0	0	0	1	hsa-miR-223-3p	-0.15	-0.15	0.41	2005, 2007, 2009, 2011
PA2G4	ENST00000303305.6	proliferation-associated 2G4, 38kDa	64	1	0	1	0	0	0	0	0	1	hsa-miR-223-3p	-0.15	-0.15	0.35
DCUN1D3	ENST00000324344.4	DCN1, defective in cullin neddylation 1, domain containing 3	53	1	1	0	0	1	0	1	0	0	hsa-miR-223-3p	-0.15	-0.28	0.45
PAPD5	ENST00000357464.3	PAP associated domain containing 5	152	1	0	0	1	0	0	0	0	0	hsa-miR-223-3p	-0.15	-0.15	0.47	2005, 2007, 2009, 2011
EPOR	ENST00000592375.2	erythropoietin receptor	96	1	0	1	0	0	0	0	0	0	hsa-miR-223-3p	-0.15	-0.15	ORF
CREBZF	ENST00000398294.2	CREB/ATF bZIP transcription factor	1115	1	0	1	0	0	0	0	0	0	hsa-miR-223-3p	-0.15	-0.19	0.44	2007, 2009, 2011
RNF217	ENST00000521654.2	ring finger protein 217	92	1	1	0	0	0	0	0	0	0	hsa-miR-223-3p	-0.15	-0.21	0.21
ZXDA	ENST00000358697.4	zinc finger, X-linked, duplicated A	25	1	1	0	0	0	0	0	0	1	hsa-miR-223-3p	-0.15	-0.18	0.19
ELF2	ENST00000394235.2	E74-like factor 2 (ets domain transcription factor)	26	1	0	0	1	0	0	0	0	0	hsa-miR-223-3p	-0.14	-0.14	0.44
AEBP2	ENST00000266508.9	AE binding protein 2	1228	1	0	0	1	0	0	0	0	0	hsa-miR-223-3p	-0.14	-0.14	0.47	2005, 2007, 2011
GRAMD4	ENST00000361034.3	GRAM domain containing 4	403	1	0	1	0	0	0	0	0	1	hsa-miR-223-3p	-0.14	-0.15	0.40	2009, 2011
ENPP5	ENST00000371383.2	ectonucleotide pyrophosphatase/phosphodiesterase 5 (putative)	15	1	0	0	1	4	1	1	2	1	hsa-miR-223-3p	-0.14	-0.88	0.43
FBXL4	ENST00000369244.2	F-box and leucine-rich repeat protein 4	321	1	0	1	0	0	0	0	0	0	hsa-miR-223-3p	-0.14	-0.24	0.34
MAP1B	ENST00000296755.7	microtubule-associated protein 1B	259	1	0	1	0	2	0	0	2	0	hsa-miR-223-3p	-0.14	-0.14	0.39	2005, 2007
TSPAN5	ENST00000305798.3	tetraspanin 5	107	1	0	0	1	0	0	0	0	0	hsa-miR-223-3p	-0.14	-0.14	0.47	2011
SPTLC2	ENST00000216484.2	serine palmitoyltransferase, long chain base subunit 2	95	1	0	1	0	1	1	0	0	1	hsa-miR-223-3p	-0.14	-0.50	0.48	2011
FDX1L	ENST00000541276.1	ferredoxin 1-like	198	1	0	0	1	0	0	0	0	0	hsa-miR-223-3p	-0.14	-0.14	ORF
MOSPD1	ENST00000370783.3	motile sperm domain containing 1	83	1	0	1	0	0	0	0	0	0	hsa-miR-223-3p	-0.14	-0.20	0.31	2011
GLIPR1	ENST00000266659.3	GLI pathogenesis-related 1	623	1	1	0	0	1	0	1	0	0	hsa-miR-223-3p	-0.14	-0.32	0.18
ELK4	ENST00000357992.4	ELK4, ETS-domain protein (SRF accessory protein 1)	39	1	1	0	0	1	0	0	1	2	hsa-miR-223-3p	-0.14	-0.32	0.46	2011
SPPL2A	ENST00000261854.5	signal peptide peptidase like 2A	240	1	0	0	1	1	0	0	1	0	hsa-miR-223-3p	-0.14	-0.31	0.52
TGFBR3	ENST00000212355.4	transforming growth factor, beta receptor III	245	1	1	0	0	0	0	0	0	0	hsa-miR-223-3p	-0.14	-0.14	0.29	2011
ZBTB41	ENST00000367405.4	zinc finger and BTB domain containing 41	33	1	0	0	1	0	0	0	0	0	hsa-miR-223-3p	-0.14	-0.15	0.46
JMY	ENST00000396137.4	junction mediating and regulatory protein, p53 cofactor	10	1	0	0	1	1	0	0	1	0	hsa-miR-223-3p	-0.14	-0.18	0.47
PLEKHA3	ENST00000234453.5	pleckstrin homology domain containing, family A (phosphoinositide binding specific) member 3	767	1	0	0	1	0	0	0	0	0	hsa-miR-223-3p	-0.14	-0.14	0.47	2005, 2007
CNDP1	ENST00000582365.1	carnosine dipeptidase 1 (metallopeptidase M20 family)	5	1	0	0	1	0	0	0	0	1	hsa-miR-223-3p	-0.14	-0.14	0.46
TRPV2	ENST00000338560.7	transient receptor potential cation channel, subfamily V, member 2	22341	2	0	2	0	0	0	0	0	0	hsa-miR-223-3p	-0.13	-0.13	0.75
RNF4	ENST00000511859.1	ring finger protein 4	33	1	0	1	0	0	0	0	0	0	hsa-miR-223-3p	-0.13	-0.19	0.31	2005, 2007, 2011
SECISBP2L	ENST00000559471.1	SECIS binding protein 2-like	161	1	0	0	1	0	0	0	0	0	hsa-miR-223-3p	-0.13	-0.14	0.42	2009, 2011
KIAA1755	ENST00000279024.4	KIAA1755	5	1	0	1	0	0	0	0	0	0	hsa-miR-223-3p	-0.13	-0.13	0.41	2009, 2011
ZFX	ENST00000539115.1	zinc finger protein, X-linked	583	1	0	0	1	0	0	0	0	0	hsa-miR-223-3p	-0.13	-0.13	0.47	2007, 2009, 2011
DENND5B	ENST00000389082.5	DENN/MADD domain containing 5B	832	1	0	1	0	3	1	1	1	1	hsa-miR-223-3p	-0.13	-0.14	0.45	2009, 2011
GTDC1	ENST00000392869.2	glycosyltransferase-like domain containing 1	241	2	0	0	2	3	1	1	1	1	hsa-miR-223-3p	-0.13	-0.54	0.74
AGO3	ENST00000373191.4	argonaute RISC catalytic component 3	198	2	2	0	0	0	0	0	0	1	hsa-miR-223-3p	-0.13	-0.25	0.54
FBXO28	ENST00000424254.2	F-box protein 28	461	1	1	0	0	0	0	0	0	0	hsa-miR-223-3p	-0.13	-0.27	0.19
ANKFY1	ENST00000341657.4	ankyrin repeat and FYVE domain containing 1	969	1	1	0	0	1	1	0	0	1	hsa-miR-223-3p	-0.13	-0.16	0.28	2009, 2011
ZNF395	ENST00000344423.5	zinc finger protein 395	1044	1	0	1	0	1	0	0	1	0	hsa-miR-223-3p	-0.12	-0.12	0.32	2009, 2011
PIK3C2A	ENST00000265970.7	phosphatidylinositol-4-phosphate 3-kinase, catalytic subunit type 2 alpha	280	1	1	0	0	0	0	0	0	0	hsa-miR-223-3p	-0.12	-0.14	0.18	2009, 2011
FAM168A	ENST00000064778.4	family with sequence similarity 168, member A	68	1	0	1	0	0	0	0	0	1	hsa-miR-223-3p	-0.12	-0.16	0.39
CPEB3	ENST00000412050.4	cytoplasmic polyadenylation element binding protein 3	48	1	0	0	1	2	0	0	2	1	hsa-miR-223-3p	-0.12	-0.30	0.52	2005, 2007

## Sheet: hsa-miR-126-3p
Ortholog of target gene	Representative transcript	Gene name	3P-seq tags + 5	Conserved sites total	Conserved 8mer sites	Conserved 7mer-m8 sites	Conserved 7mer-A1 sites	Poorly conserved sites total	Poorly conserved 8mer sites	Poorly conserved 7mer-m8 sites	Poorly conserved 7mer-A1 sites	6mer sites	Representative miRNA	Cumulative weighted context++ score	Total context++ score	Aggregate PCT	Previous TargetScan publication(s)
PLXNB2	ENST00000449103.1	plexin B2	82	1	1	0	0	0	0	0	0	0	hsa-miR-126-3p.1	-0.58	-0.58	< 0.1	2009, 2011
RGS3	ENST00000374140.2	regulator of G-protein signaling 3	2735	1	1	0	0	0	0	0	0	0	hsa-miR-126-3p.1	-0.45	-0.45	< 0.1	2005, 2007, 2009, 2011
ADAM9	ENST00000487273.2	ADAM metallopeptidase domain 9	6435	1	0	0	1	0	0	0	0	0	hsa-miR-126-3p.1	-0.44	-0.45	0.47	2009, 2011
HERPUD1	ENST00000379792.2	homocysteine-inducible, endoplasmic reticulum stress-inducible, ubiquitin-like domain member 1	804	1	0	0	1	0	0	0	0	0	hsa-miR-126-3p.1	-0.43	-0.43	0.48
KANK2	ENST00000586659.1	KN motif and ankyrin repeat domains 2	1735	1	0	1	0	0	0	0	0	0	hsa-miR-126-3p.1	-0.42	-0.43	< 0.1	2009, 2011
SLC7A5	ENST00000565644.1	solute carrier family 7 (amino acid transporter light chain, L system), member 5	155	1	0	0	1	0	0	0	0	0	hsa-miR-126-3p.1	-0.41	-0.41	0.50	2005, 2007, 2009, 2011
FBXO33	ENST00000298097.7	F-box protein 33	306	1	0	0	1	0	0	0	0	0	hsa-miR-126-3p.1	-0.41	-0.41	0.48	2005, 2007, 2009, 2011
PLK2	ENST00000274289.3	polo-like kinase 2	689	1	0	0	1	0	0	0	0	0	hsa-miR-126-3p.1	-0.41	-0.41	0.48	2005, 2007, 2009, 2011
SPRED1	ENST00000299084.4	sprouty-related, EVH1 domain containing 1	547	1	0	0	1	0	0	0	0	0	hsa-miR-126-3p.1	-0.41	-0.41	0.50	2005, 2007, 2011
EGFL7	ENST00000371699.1	EGF-like-domain, multiple 7	29	1	0	0	1	0	0	0	0	0	hsa-miR-126-3p.1	-0.38	-0.38	0.46	2011
CRK	ENST00000398970.5	v-crk avian sarcoma virus CT10 oncogene homolog	1841	1	0	0	1	0	0	0	0	0	hsa-miR-126-3p.1	-0.36	-0.36	0.49	2005, 2007, 2009, 2011
CAMSAP1	ENST00000389532.4	calmodulin regulated spectrin-associated protein 1	966	1	0	0	1	0	0	0	0	0	hsa-miR-126-3p.1	-0.35	-0.35	0.49	2005, 2007, 2011
IRS1	ENST00000305123.5	insulin receptor substrate 1	804	1	0	0	1	0	0	0	0	0	hsa-miR-126-3p.1	-0.35	-0.35	0.50	2005, 2007, 2011
BAK1	ENST00000442998.2	BCL2-antagonist/killer 1	15	1	0	0	1	0	0	0	0	0	hsa-miR-126-3p.1	-0.32	-0.33	ORF
PEX5	ENST00000266563.5	peroxisomal biogenesis factor 5	2114	1	0	1	0	0	0	0	0	0	hsa-miR-126-3p.1	-0.32	-0.32	< 0.1	2009, 2011
DIP2C	ENST00000280886.6	DIP2 disco-interacting protein 2 homolog C (Drosophila)	359	1	0	0	1	0	0	0	0	0	hsa-miR-126-3p.1	-0.30	-0.30	0.49	2007, 2009, 2011
SDC2	ENST00000302190.4	syndecan 2	774	1	0	0	1	0	0	0	0	0	hsa-miR-126-3p.1	-0.29	-0.46	0.49
ITGA6	ENST00000375221.2	integrin, alpha 6	1328	1	0	0	1	0	0	0	0	0	hsa-miR-126-3p.1	-0.28	-0.28	ORF
EFHD2	ENST00000375980.4	EF-hand domain family, member D2	1411	1	0	0	1	0	0	0	0	0	hsa-miR-126-3p.1	-0.27	-0.45	0.46	2011
GNA13	ENST00000439174.2	guanine nucleotide binding protein (G protein), alpha 13	190	1	0	0	1	0	0	0	0	0	hsa-miR-126-3p.1	-0.26	-0.36	0.49	2011
GBP2	ENST00000370466.3	guanylate binding protein 2, interferon-inducible	1309	1	0	0	1	0	0	0	0	0	hsa-miR-126-3p.1	-0.24	-0.26	0.43
AKAP13	ENST00000394518.2	A kinase (PRKA) anchor protein 13	53	1	0	0	1	0	0	0	0	0	hsa-miR-126-3p.1	-0.21	-0.25	0.47	2007, 2011
TRAF7	ENST00000326181.6	TNF receptor-associated factor 7, E3 ubiquitin protein ligase	1505	1	0	0	1	0	0	0	0	0	hsa-miR-126-3p.1	-0.20	-0.20	0.47	2009, 2011
LRP6	ENST00000261349.4	low density lipoprotein receptor-related protein 6	157	1	0	0	1	0	0	0	0	0	hsa-miR-126-3p.1	-0.19	-0.28	0.49	2009, 2011
PTPN9	ENST00000306726.2	protein tyrosine phosphatase, non-receptor type 9	644	1	1	0	0	0	0	0	0	0	hsa-miR-126-3p.1	-0.09	-0.71	< 0.1	2005, 2007, 2009, 2011
SAMD14	ENST00000330175.4	sterile alpha motif domain containing 14	88	1	0	1	0	0	0	0	0	0	hsa-miR-126-3p.1	-0.01	-0.27	ORF

## Sheet: hsa-miR-133a-3p
Ortholog of target gene	Representative transcript	Gene name	3P-seq tags + 5	Conserved sites total	Conserved 8mer sites	Conserved 7mer-m8 sites	Conserved 7mer-A1 sites	Poorly conserved sites total	Poorly conserved 8mer sites	Poorly conserved 7mer-m8 sites	Poorly conserved 7mer-A1 sites	6mer sites	Representative miRNA	Cumulative weighted context++ score	Total context++ score	Aggregate PCT	Previous TargetScan publication(s)
FOSL2	ENST00000379619.1	FOS-like antigen 2	2255	2	0	2	0	3	1	1	1	3	hsa-miR-133a-3p.1	-1.52	-1.96	0.98
AGRP	ENST00000290953.2	agouti related protein homolog (mouse)	5	1	1	0	0	0	0	0	0	0	hsa-miR-133a-3p.1	-1.13	-1.13	0.48
CHCHD6	ENST00000290913.3	coiled-coil-helix-coiled-coil-helix domain containing 6	5191	1	0	1	0	1	1	0	0	0	hsa-miR-133a-3p.1	-1.12	-1.12	0.52
LASP1	ENST00000318008.6	LIM and SH3 protein 1	552	2	1	0	1	2	0	2	0	0	hsa-miR-133a-3p.1	-1.11	-1.14	0.98	2005, 2007
TOR2A	ENST00000458505.3	torsin family 2, member A	75	1	1	0	0	1	0	1	0	0	hsa-miR-133a-3p.1	-1.00	-1.04	0.28
CD300LB	ENST00000392621.1	CD300 molecule-like family member b	5	1	1	0	0	1	1	0	0	0	hsa-miR-133a-3p.1	-0.97	-0.97	< 0.1
BCL2L2	ENST00000250405.5	BCL2-like 2	1380	2	1	1	0	1	0	1	0	1	hsa-miR-133a-3p.1	-0.96	-1.02	0.97	2007
SYNRG	ENST00000339208.6	synergin, gamma	106	1	1	0	0	2	1	1	0	1	hsa-miR-133a-3p.1	-0.96	-1.10	0.64
TRIQK	ENST00000521988.1	triple QxxK/R motif containing	210	1	1	0	0	2	0	1	1	0	hsa-miR-133a-3p.1	-0.95	-1.11	0.16
GDNF	ENST00000326524.2	glial cell derived neurotrophic factor	7	2	1	0	1	1	0	1	0	0	hsa-miR-133a-3p.1	-0.93	-0.93	0.98
TAGLN2	ENST00000368096.1	transgelin 2	2192	2	1	0	1	0	0	0	0	0	hsa-miR-133a-3p.1	-0.89	-0.90	0.96	2005, 2007
SYDE1	ENST00000342784.2	synapse defective 1, Rho GTPase, homolog 1 (C. elegans)	249	1	0	1	0	2	0	2	0	0	hsa-miR-133a-3p.1	-0.87	-0.87	0.72
PCDHGB7	ENST00000398594.2	protocadherin gamma subfamily B, 7	145	2	1	1	0	1	0	0	1	1	hsa-miR-133a-3p.1	-0.81	-0.81	0.74	2005, 2007
CORO1C	ENST00000261401.3	coronin, actin binding protein, 1C	1970	1	1	0	0	1	0	1	0	2	hsa-miR-133a-3p.1	-0.81	-0.87	0.89
WASF2	ENST00000536657.1	WAS protein family, member 2	311	2	1	1	0	2	0	2	0	0	hsa-miR-133a-3p.1	-0.78	-0.80	0.91
SYT2	ENST00000367267.1	synaptotagmin II	5	2	0	0	2	2	1	1	0	1	hsa-miR-133a-3p.1	-0.74	-0.74	0.97
PTBP2	ENST00000609116.1	polypyrimidine tract binding protein 2	70	2	1	1	0	0	0	0	0	1	hsa-miR-133a-3p.1	-0.73	-0.78	0.98	2005, 2007
C12orf43	ENST00000536407.2	chromosome 12 open reading frame 43	172	1	1	0	0	0	0	0	0	0	hsa-miR-133a-3p.1	-0.70	-0.70	ORF
PAOX	ENST00000368539.4	polyamine oxidase (exo-N4-amino)	264	1	1	0	0	0	0	0	0	1	hsa-miR-133a-3p.1	-0.70	-0.74	< 0.1
GABARAPL1	ENST00000266458.5	GABA(A) receptor-associated protein like 1	117	1	1	0	0	0	0	0	0	1	hsa-miR-133a-3p.1	-0.70	-0.70	0.76	2005, 2007
GPM6A	ENST00000280187.7	glycoprotein M6A	335	2	0	1	1	0	0	0	0	0	hsa-miR-133a-3p.1	-0.70	-0.70	0.97	2005, 2007
SCN2B	ENST00000278947.5	sodium channel, voltage-gated, type II, beta subunit	5	2	2	0	0	1	0	0	1	0	hsa-miR-133a-3p.1	-0.69	-0.69	0.68	2007
CELF4	ENST00000334919.5	CUGBP, Elav-like family member 4	5	2	1	0	1	0	0	0	0	0	hsa-miR-133a-3p.1	-0.69	-0.69	0.97	2007
DUSP1	ENST00000239223.3	dual specificity phosphatase 1	37211	1	1	0	0	0	0	0	0	0	hsa-miR-133a-3p.1	-0.67	-0.67	0.82
TPM4	ENST00000300933.4	tropomyosin 4	332	1	1	0	0	1	0	1	0	0	hsa-miR-133a-3p.1	-0.66	-0.77	0.17
DCLRE1A	ENST00000361384.2	DNA cross-link repair 1A	12	1	1	0	0	0	0	0	0	0	hsa-miR-133a-3p.1	-0.66	-0.66	0.22
RAP2C	ENST00000342983.2	RAP2C, member of RAS oncogene family	604	1	1	0	0	0	0	0	0	0	hsa-miR-133a-3p.1	-0.65	-0.69	0.80	2005, 2007
ANGPTL4	ENST00000301455.2	angiopoietin-like 4	1395	1	0	1	0	2	0	1	1	0	hsa-miR-133a-3p.1	-0.64	-0.64	0.85	2005, 2007
DNAJB6	ENST00000429029.2	DnaJ (Hsp40) homolog, subfamily B, member 6	420	1	0	1	0	0	0	0	0	1	hsa-miR-133a-3p.1	-0.64	-0.64	0.84
STOM	ENST00000286713.2	stomatin	444	1	1	0	0	0	0	0	0	1	hsa-miR-133a-3p.1	-0.62	-0.64	0.80
GPR161	ENST00000367838.1	G protein-coupled receptor 161	1712	1	0	1	0	2	0	2	0	3	hsa-miR-133a-3p.1	-0.62	-0.70	0.70
NAA40	ENST00000377793.4	N(alpha)-acetyltransferase 40, NatD catalytic subunit	217	2	1	1	0	1	0	0	1	0	hsa-miR-133a-3p.1	-0.61	-0.79	0.72	2007
NRIP3	ENST00000309166.3	nuclear receptor interacting protein 3	58	1	0	0	1	1	1	0	0	0	hsa-miR-133a-3p.1	-0.61	-0.66	0.86	2005, 2007
SHISA5	ENST00000296444.2	shisa family member 5	3921	1	0	1	0	2	0	1	1	0	hsa-miR-133a-3p.1	-0.61	-0.61	0.84	2005, 2007
FOXL2	ENST00000330315.3	forkhead box L2	20	1	1	0	0	1	0	0	1	0	hsa-miR-133a-3p.1	-0.61	-0.61	0.87	2005, 2007
DAPK2	ENST00000261891.3	death-associated protein kinase 2	21	1	1	0	0	0	0	0	0	0	hsa-miR-133a-3p.1	-0.60	-0.60	0.83
AKAP9	ENST00000356239.3	A kinase (PRKA) anchor protein 9	514	1	1	0	0	0	0	0	0	0	hsa-miR-133a-3p.1	-0.60	-0.60	0.81
RDH12	ENST00000551171.1	retinol dehydrogenase 12 (all-trans/9-cis/11-cis)	20	1	1	0	0	0	0	0	0	0	hsa-miR-133a-3p.1	-0.60	-0.60	< 0.1
ZNF280C	ENST00000370978.4	zinc finger protein 280C	138	1	1	0	0	0	0	0	0	1	hsa-miR-133a-3p.1	-0.60	-0.61	0.87
RCE1	ENST00000309657.3	RCE1 homolog, prenyl protein protease (S. cerevisiae)	4698	1	1	0	0	0	0	0	0	0	hsa-miR-133a-3p.1	-0.60	-0.60	0.63	2005, 2007
RCL1	ENST00000381750.4	RNA terminal phosphate cyclase-like 1	203	1	1	0	0	0	0	0	0	0	hsa-miR-133a-3p.1	-0.60	-0.60	< 0.1
THRAP3	ENST00000354618.5	thyroid hormone receptor associated protein 3	13	1	1	0	0	0	0	0	0	0	hsa-miR-133a-3p.1	-0.59	-0.59	0.81
KIAA1147	ENST00000536163.1	KIAA1147	73	1	1	0	0	2	0	2	0	1	hsa-miR-133a-3p.1	-0.59	-0.76	0.52
CTBP2	ENST00000337195.5	C-terminal binding protein 2	16	1	1	0	0	0	0	0	0	0	hsa-miR-133a-3p.1	-0.58	-0.58	0.87
STX5	ENST00000377897.4	syntaxin 5	402	1	1	0	0	0	0	0	0	0	hsa-miR-133a-3p.1	-0.58	-0.60	0.53	2007
CERS2	ENST00000368954.5	ceramide synthase 2	4620	1	0	1	0	1	0	0	1	0	hsa-miR-133a-3p.1	-0.58	-0.58	0.82	2005, 2007
CELF6	ENST00000287202.5	CUGBP, Elav-like family member 6	5	1	1	0	0	0	0	0	0	0	hsa-miR-133a-3p.1	-0.58	-0.58	0.87	2005, 2007
LHX5	ENST00000261731.3	LIM homeobox 5	5	1	1	0	0	0	0	0	0	0	hsa-miR-133a-3p.1	-0.58	-0.58	0.77
MECOM	ENST00000460814.1	MDS1 and EVI1 complex locus	138	1	1	0	0	1	0	0	1	0	hsa-miR-133a-3p.1	-0.57	-0.58	0.89	2005, 2007
ZNF436	ENST00000314011.4	zinc finger protein 436	73	1	1	0	0	2	0	2	0	1	hsa-miR-133a-3p.1	-0.57	-0.63	0.47	2005, 2007
CSF2	ENST00000296871.2	colony stimulating factor 2 (granulocyte-macrophage)	103	1	1	0	0	0	0	0	0	0	hsa-miR-133a-3p.1	-0.57	-0.57	< 0.1	2005, 2007
DLST	ENST00000334220.4	dihydrolipoamide S-succinyltransferase (E2 component of 2-oxo-glutarate complex)	64	1	0	1	0	1	1	0	0	0	hsa-miR-133a-3p.1	-0.56	-0.56	0.72	2005, 2007
PCDHGA11	ENST00000398587.2	protocadherin gamma subfamily A, 11	145	2	1	1	0	1	0	0	1	1	hsa-miR-133a-3p.1	-0.56	-0.57	0.74	2005, 2007
EHD2	ENST00000263277.3	EH-domain containing 2	2072	1	0	1	0	1	0	1	0	0	hsa-miR-133a-3p.1	-0.56	-0.56	0.89
COL6A3	ENST00000295550.4	collagen, type VI, alpha 3	11346	1	1	0	0	0	0	0	0	0	hsa-miR-133a-3p.1	-0.56	-0.56	0.40
SNX30	ENST00000374232.3	sorting nexin family member 30	33	2	0	1	1	0	0	0	0	0	hsa-miR-133a-3p.1	-0.55	-0.67	0.98
VAT1	ENST00000355653.3	vesicle amine transport 1	2844	1	1	0	0	0	0	0	0	0	hsa-miR-133a-3p.1	-0.55	-0.55	0.80
SOGA1	ENST00000279034.6	suppressor of glucose, autophagy associated 1	93	1	1	0	0	0	0	0	0	0	hsa-miR-133a-3p.1	-0.54	-0.54	0.64	2007
PCDHGB4	ENST00000519479.1	protocadherin gamma subfamily B, 4	145	2	1	1	0	1	0	0	1	1	hsa-miR-133a-3p.1	-0.54	-0.54	0.74	2005, 2007
PCDHGB1	ENST00000523390.1	protocadherin gamma subfamily B, 1	145	2	1	1	0	1	0	0	1	1	hsa-miR-133a-3p.1	-0.54	-0.54	0.74	2005, 2007
PCDHGA1	ENST00000517417.1	protocadherin gamma subfamily A, 1	145	2	1	1	0	1	0	0	1	1	hsa-miR-133a-3p.1	-0.54	-0.54	0.74	2005, 2007
PCDHGA5	ENST00000518069.1	protocadherin gamma subfamily A, 5	145	2	1	1	0	1	0	0	1	1	hsa-miR-133a-3p.1	-0.54	-0.54	0.74	2005, 2007
PCDHGB2	ENST00000522605.1	protocadherin gamma subfamily B, 2	145	2	1	1	0	1	0	0	1	1	hsa-miR-133a-3p.1	-0.54	-0.54	0.74	2005, 2007
PCDHGA4	ENST00000571252.1	protocadherin gamma subfamily A, 4	145	2	1	1	0	1	0	0	1	1	hsa-miR-133a-3p.1	-0.54	-0.54	0.74	2005, 2007
PCDHGB3	ENST00000576222.1	protocadherin gamma subfamily B, 3	145	2	1	1	0	1	0	0	1	1	hsa-miR-133a-3p.1	-0.54	-0.54	0.74	2005, 2007
PCDHGB6	ENST00000520790.1	protocadherin gamma subfamily B, 6	145	2	1	1	0	1	0	0	1	1	hsa-miR-133a-3p.1	-0.54	-0.54	0.74	2005, 2007
PCDHGA8	ENST00000398604.2	protocadherin gamma subfamily A, 8	145	2	1	1	0	1	0	0	1	1	hsa-miR-133a-3p.1	-0.53	-0.53	0.74	2005, 2007
PCDHGA2	ENST00000394576.2	protocadherin gamma subfamily A, 2	145	2	1	1	0	1	0	0	1	1	hsa-miR-133a-3p.1	-0.53	-0.53	0.74	2005, 2007
PCDHGA6	ENST00000517434.1	protocadherin gamma subfamily A, 6	145	2	1	1	0	1	0	0	1	1	hsa-miR-133a-3p.1	-0.53	-0.53	0.74	2005, 2007
PCDHGA7	ENST00000518325.1	protocadherin gamma subfamily A, 7	145	2	1	1	0	1	0	0	1	1	hsa-miR-133a-3p.1	-0.53	-0.53	0.74	2005, 2007
PCDHGA12	ENST00000252085.3	protocadherin gamma subfamily A, 12	145	2	1	1	0	1	0	0	1	1	hsa-miR-133a-3p.1	-0.53	-0.53	0.74	2005, 2007
PCDHGA3	ENST00000253812.6	protocadherin gamma subfamily A, 3	145	2	1	1	0	1	0	0	1	1	hsa-miR-133a-3p.1	-0.53	-0.53	0.74	2005, 2007
PCDHGA9	ENST00000573521.1	protocadherin gamma subfamily A, 9	145	2	1	1	0	1	0	0	1	1	hsa-miR-133a-3p.1	-0.53	-0.53	0.74	2005, 2007
PCDHGC3	ENST00000308177.3	protocadherin gamma subfamily C, 3	145	2	1	1	0	1	0	0	1	1	hsa-miR-133a-3p.1	-0.53	-0.53	0.74	2005, 2007
QPCTL	ENST00000012049.5	glutaminyl-peptide cyclotransferase-like	62	1	1	0	0	1	0	1	0	0	hsa-miR-133a-3p.1	-0.53	-0.66	0.16
PCDHGC4	ENST00000306593.1	protocadherin gamma subfamily C, 4	145	2	1	1	0	1	0	0	1	1	hsa-miR-133a-3p.1	-0.53	-0.53	0.74	2005, 2007
PCDHGA10	ENST00000398610.2	protocadherin gamma subfamily A, 10	145	2	1	1	0	1	0	0	1	1	hsa-miR-133a-3p.1	-0.53	-0.53	0.74	2005, 2007
PCDHGC5	ENST00000252087.1	protocadherin gamma subfamily C, 5	145	2	1	1	0	1	0	0	1	1	hsa-miR-133a-3p.1	-0.53	-0.53	0.74	2005, 2007
EFEMP1	ENST00000394555.2	EGF containing fibulin-like extracellular matrix protein 1	992	1	1	0	0	0	0	0	0	0	hsa-miR-133a-3p.1	-0.53	-0.53	< 0.1
COL5A3	ENST00000264828.3	collagen, type V, alpha 3	5	1	1	0	0	1	0	1	0	0	hsa-miR-133a-3p.1	-0.53	-0.53	0.11
FKBP2	ENST00000394540.3	FK506 binding protein 2, 13kDa	5	1	0	1	0	0	0	0	0	0	hsa-miR-133a-3p.1	-0.52	-0.52	0.87	2005, 2007
CDIP1	ENST00000564828.1	cell death-inducing p53 target 1	1857	1	1	0	0	0	0	0	0	1	hsa-miR-133a-3p.1	-0.52	-0.52	0.39	2005, 2007
FGF1	ENST00000360966.5	fibroblast growth factor 1 (acidic)	88	1	1	0	0	0	0	0	0	0	hsa-miR-133a-3p.1	-0.52	-0.71	0.26
KCTD20	ENST00000373731.2	potassium channel tetramerization domain containing 20	88	1	1	0	0	1	0	1	0	0	hsa-miR-133a-3p.1	-0.52	-0.77	0.87	2007
ARFIP2	ENST00000254584.2	ADP-ribosylation factor interacting protein 2	798	1	1	0	0	0	0	0	0	0	hsa-miR-133a-3p.1	-0.52	-0.54	0.34	2005, 2007
ELF2	ENST00000394235.2	E74-like factor 2 (ets domain transcription factor)	26	1	1	0	0	0	0	0	0	0	hsa-miR-133a-3p.1	-0.51	-0.51	0.87	2005, 2007
GLI3	ENST00000395925.3	GLI family zinc finger 3	544	1	0	1	0	2	0	1	1	0	hsa-miR-133a-3p.1	-0.51	-0.54	0.92
ODC1	ENST00000234111.4	ornithine decarboxylase 1	999	1	0	1	0	0	0	0	0	0	hsa-miR-133a-3p.1	-0.51	-0.51	0.87
SRRM4	ENST00000267260.4	serine/arginine repetitive matrix 4	22	2	0	2	0	0	0	0	0	1	hsa-miR-133a-3p.1	-0.51	-0.51	0.95
CAPN15	ENST00000219611.2	calpain 15	5	1	0	0	1	2	0	2	0	0	hsa-miR-133a-3p.1	-0.50	-0.50	0.90	2005, 2007
VAPB	ENST00000475243.1	VAMP (vesicle-associated membrane protein)-associated protein B and C	391	1	1	0	0	0	0	0	0	0	hsa-miR-133a-3p.1	-0.50	-0.51	0.87	2005, 2007
NAGS	ENST00000293404.3	N-acetylglutamate synthase	562	1	0	0	1	1	0	1	0	0	hsa-miR-133a-3p.1	-0.50	-0.50	0.78
GEMIN6	ENST00000409011.1	gem (nuclear organelle) associated protein 6	257	1	0	1	0	1	0	1	0	0	hsa-miR-133a-3p.1	-0.50	-0.66	< 0.1
PLK3	ENST00000372201.4	polo-like kinase 3	229	1	0	1	0	0	0	0	0	1	hsa-miR-133a-3p.1	-0.50	-0.50	0.67	2005, 2007
BCL2L1	ENST00000376062.2	BCL2-like 1	7726	1	1	0	0	0	0	0	0	1	hsa-miR-133a-3p.1	-0.50	-0.50	0.69	2005, 2007
YES1	ENST00000577961.1	v-yes-1 Yamaguchi sarcoma viral oncogene homolog 1	168	1	1	0	0	0	0	0	0	0	hsa-miR-133a-3p.1	-0.50	-0.52	0.87	2005, 2007
CTD-2116N17.1	ENST00000606793.1	cDNA FLJ58702, highly similar to Casein kinase I isoform gamma-1	9	1	0	1	0	0	0	0	0	0	hsa-miR-133a-3p.1	-0.50	-0.50	0.65
MSN	ENST00000360270.5	moesin	5947	1	1	0	0	0	0	0	0	0	hsa-miR-133a-3p.1	-0.50	-0.50	0.79	2005, 2007
TRIM56	ENST00000306085.6	tripartite motif containing 56	5	1	1	0	0	0	0	0	0	0	hsa-miR-133a-3p.1	-0.50	-0.50	0.85
RNF44	ENST00000274811.4	ring finger protein 44	1623	1	1	0	0	1	0	1	0	0	hsa-miR-133a-3p.1	-0.50	-0.50	0.26
AQP1	ENST00000311813.4	aquaporin 1	5	1	1	0	0	0	0	0	0	1	hsa-miR-133a-3p.1	-0.49	-0.49	0.51
CCDC117	ENST00000249064.4	coiled-coil domain containing 117	211	1	1	0	0	0	0	0	0	0	hsa-miR-133a-3p.1	-0.49	-0.56	0.86	2007
NKX6-3	ENST00000524115.2	NK6 homeobox 3	5	1	1	0	0	0	0	0	0	0	hsa-miR-133a-3p.1	-0.49	-0.49	0.12
FAM156A	ENST00000356333.4	family with sequence similarity 156, member A	5	1	1	0	0	0	0	0	0	0	hsa-miR-133a-3p.1	-0.49	-0.49	< 0.1
FBXL2	ENST00000484457.1	F-box and leucine-rich repeat protein 2	12	1	1	0	0	0	0	0	0	1	hsa-miR-133a-3p.1	-0.49	-0.49	0.77	2005, 2007
NCKAP5L	ENST00000335999.6	NCK-associated protein 5-like	141	1	1	0	0	1	0	1	0	0	hsa-miR-133a-3p.1	-0.49	-0.49	0.37
ANKEF1	ENST00000378380.3	ankyrin repeat and EF-hand domain containing 1	25	1	1	0	0	1	1	0	0	1	hsa-miR-133a-3p.1	-0.48	-0.63	0.28
PRRT2	ENST00000300797.6	proline-rich transmembrane protein 2	33	2	0	0	2	1	0	1	0	0	hsa-miR-133a-3p.1	-0.48	-0.48	0.96	2007
SMARCD1	ENST00000394963.4	SWI/SNF related, matrix associated, actin dependent regulator of chromatin, subfamily d, member 1	952	2	0	1	1	0	0	0	0	0	hsa-miR-133a-3p.1	-0.48	-0.49	0.96	2005, 2007
SLC7A8	ENST00000316902.7	solute carrier family 7 (amino acid transporter light chain, L system), member 8	15	2	0	1	1	1	0	1	0	0	hsa-miR-133a-3p.1	-0.48	-0.48	0.96	2005, 2007
JDP2	ENST00000435893.2	Jun dimerization protein 2	110	1	1	0	0	0	0	0	0	1	hsa-miR-133a-3p.1	-0.47	-0.47	0.35
NECAP2	ENST00000337132.5	NECAP endocytosis associated 2	1011	1	0	1	0	1	0	1	0	0	hsa-miR-133a-3p.1	-0.47	-0.68	0.87
DIP2B	ENST00000301180.5	DIP2 disco-interacting protein 2 homolog B (Drosophila)	1613	1	0	1	0	0	0	0	0	1	hsa-miR-133a-3p.1	-0.47	-0.48	0.62	2007
HPCAL4	ENST00000372844.3	hippocalcin like 4	5	1	0	1	0	1	0	1	0	0	hsa-miR-133a-3p.1	-0.47	-0.47	0.83
PRRX1	ENST00000367760.3	paired related homeobox 1	57	1	0	1	0	0	0	0	0	0	hsa-miR-133a-3p.1	-0.47	-0.47	0.86	2005, 2007
FBXO27	ENST00000292853.4	F-box protein 27	53	1	0	1	0	1	0	1	0	0	hsa-miR-133a-3p.1	-0.46	-0.46	0.69
TFE3	ENST00000315869.7	transcription factor binding to IGHM enhancer 3	20	1	1	0	0	0	0	0	0	2	hsa-miR-133a-3p.1	-0.46	-0.46	0.68
PACSIN1	ENST00000244458.2	protein kinase C and casein kinase substrate in neurons 1	25	1	0	1	0	1	1	0	0	0	hsa-miR-133a-3p.1	-0.46	-0.46	0.45	2005, 2007
GRM5	ENST00000418177.2	glutamate receptor, metabotropic 5	5	1	1	0	0	1	0	1	0	0	hsa-miR-133a-3p.1	-0.46	-0.46	0.88	2005, 2007
CAND1	ENST00000545606.1	cullin-associated and neddylation-dissociated 1	1568	1	0	1	0	0	0	0	0	0	hsa-miR-133a-3p.1	-0.46	-0.46	0.87
AFAP1L2	ENST00000304129.4	actin filament associated protein 1-like 2	13	1	1	0	0	0	0	0	0	0	hsa-miR-133a-3p.1	-0.46	-0.46	0.36
AZIN1	ENST00000337198.5	antizyme inhibitor 1	2287	1	0	1	0	0	0	0	0	0	hsa-miR-133a-3p.1	-0.45	-0.45	0.87	2007
ENPEP	ENST00000265162.5	glutamyl aminopeptidase (aminopeptidase A)	10	1	1	0	0	0	0	0	0	0	hsa-miR-133a-3p.1	-0.45	-0.55	0.85
EMP2	ENST00000359543.3	epithelial membrane protein 2	1725	1	0	0	1	1	0	1	0	0	hsa-miR-133a-3p.1	-0.45	-0.46	0.88
PALD1	ENST00000263563.6	phosphatase domain containing, paladin 1	108	1	0	1	0	1	0	1	0	0	hsa-miR-133a-3p.1	-0.45	-0.45	0.84
APPL2	ENST00000258530.3	adaptor protein, phosphotyrosine interaction, PH domain and leucine zipper containing 2	434	1	1	0	0	0	0	0	0	0	hsa-miR-133a-3p.1	-0.45	-0.46	0.18	2007
FAM117B	ENST00000392238.2	family with sequence similarity 117, member B	245	1	1	0	0	0	0	0	0	0	hsa-miR-133a-3p.1	-0.45	-0.45	0.87	2005, 2007
MARCH9	ENST00000266643.5	membrane-associated ring finger (C3HC4) 9	328	1	1	0	0	0	0	0	0	0	hsa-miR-133a-3p.1	-0.45	-0.45	0.40
ZNF385A	ENST00000551109.1	zinc finger protein 385A	94	1	1	0	0	0	0	0	0	0	hsa-miR-133a-3p.1	-0.45	-0.45	0.72	2005, 2007
TK2	ENST00000299697.7	thymidine kinase 2, mitochondrial	439	1	1	0	0	0	0	0	0	2	hsa-miR-133a-3p.1	-0.44	-0.48	0.66
HAPLN1	ENST00000274341.4	hyaluronan and proteoglycan link protein 1	5	1	1	0	0	0	0	0	0	1	hsa-miR-133a-3p.1	-0.44	-0.44	0.84
YPEL2	ENST00000312655.4	yippee-like 2 (Drosophila)	62	1	0	0	1	1	1	0	0	0	hsa-miR-133a-3p.1	-0.44	-0.44	0.87	2005, 2007
PI4K2B	ENST00000264864.6	phosphatidylinositol 4-kinase type 2 beta	931	1	0	1	0	0	0	0	0	1	hsa-miR-133a-3p.1	-0.43	-0.46	0.86
KIAA0040	ENST00000423313.1	KIAA0040	15	1	0	1	0	1	0	1	0	1	hsa-miR-133a-3p.1	-0.43	-0.43	0.48
FURIN	ENST00000268171.3	furin (paired basic amino acid cleaving enzyme)	2306	1	1	0	0	0	0	0	0	1	hsa-miR-133a-3p.1	-0.43	-0.43	0.74
GZF1	ENST00000338121.5	GDNF-inducible zinc finger protein 1	252	1	1	0	0	0	0	0	0	0	hsa-miR-133a-3p.1	-0.43	-0.44	0.79
RAB11FIP4	ENST00000325874.8	RAB11 family interacting protein 4 (class II)	169	1	1	0	0	1	0	0	1	0	hsa-miR-133a-3p.1	-0.43	-0.48	0.41
PFKFB3	ENST00000379789.4	6-phosphofructo-2-kinase/fructose-2,6-biphosphatase 3	29	1	1	0	0	0	0	0	0	0	hsa-miR-133a-3p.1	-0.43	-0.43	0.49	2005, 2007
NME1	ENST00000511355.1	NME/NM23 nucleoside diphosphate kinase 1	25174	1	0	1	0	0	0	0	0	1	hsa-miR-133a-3p.1	-0.43	-0.43	< 0.1
DNM2	ENST00000314646.5	dynamin 2	1182	1	0	1	0	1	0	1	0	0	hsa-miR-133a-3p.1	-0.43	-0.43	0.56	2005, 2007
PGLS	ENST00000252603.2	6-phosphogluconolactonase	14824	1	0	1	0	0	0	0	0	0	hsa-miR-133a-3p.1	-0.42	-0.42	0.68
TPI1	ENST00000229270.4	triosephosphate isomerase 1	4748	1	0	1	0	0	0	0	0	0	hsa-miR-133a-3p.1	-0.42	-0.42	0.77	2005, 2007
PPP2R5D	ENST00000485511.1	protein phosphatase 2, regulatory subunit B', delta	1755	1	0	1	0	1	0	0	1	0	hsa-miR-133a-3p.1	-0.42	-0.42	0.88	2003, 2005, 2007
SMPD3	ENST00000219334.5	sphingomyelin phosphodiesterase 3, neutral membrane (neutral sphingomyelinase II)	9	1	1	0	0	1	1	0	0	0	hsa-miR-133a-3p.1	-0.42	-0.42	0.21
CBLN2	ENST00000585159.1	cerebellin 2 precursor	23	1	0	1	0	0	0	0	0	1	hsa-miR-133a-3p.1	-0.42	-0.46	0.44
SNX17	ENST00000233575.2	sorting nexin 17	479	1	0	1	0	0	0	0	0	0	hsa-miR-133a-3p.1	-0.42	-0.43	0.64
SOCS5	ENST00000306503.5	suppressor of cytokine signaling 5	72	1	0	1	0	0	0	0	0	0	hsa-miR-133a-3p.1	-0.42	-0.42	0.87	2005, 2007
HMBOX1	ENST00000397358.3	homeobox containing 1	27	1	0	1	0	0	0	0	0	0	hsa-miR-133a-3p.1	-0.42	-0.42	0.77	2007
AP1B1	ENST00000357586.2	adaptor-related protein complex 1, beta 1 subunit	646	1	1	0	0	1	0	1	0	0	hsa-miR-133a-3p.1	-0.42	-0.42	0.27
EFHD2	ENST00000375980.4	EF-hand domain family, member D2	1411	1	0	1	0	0	0	0	0	0	hsa-miR-133a-3p.1	-0.41	-0.41	0.76
MYCBP2	ENST00000544440.2	MYC binding protein 2, E3 ubiquitin protein ligase	343	1	0	1	0	0	0	0	0	0	hsa-miR-133a-3p.1	-0.41	-0.41	0.87	2005, 2007
SMEK2	ENST00000272313.5	SMEK homolog 2, suppressor of mek1 (Dictyostelium)	342	1	0	1	0	0	0	0	0	0	hsa-miR-133a-3p.1	-0.41	-0.41	0.86
SLC46A1	ENST00000440501.1	solute carrier family 46 (folate transporter), member 1	580	2	0	2	0	0	0	0	0	0	hsa-miR-133a-3p.1	-0.41	-0.43	0.44
NNAT	ENST00000062104.2	neuronatin	5	1	0	1	0	0	0	0	0	0	hsa-miR-133a-3p.1	-0.41	-0.41	0.64	2007
ARL6	ENST00000463745.1	ADP-ribosylation factor-like 6	275	1	0	1	0	0	0	0	0	0	hsa-miR-133a-3p.1	-0.41	-0.44	0.45
MAML3	ENST00000509479.2	mastermind-like 3 (Drosophila)	159	1	1	0	0	0	0	0	0	0	hsa-miR-133a-3p.1	-0.41	-0.41	0.87	2007
KIAA0430	ENST00000396368.3	KIAA0430	461	1	1	0	0	0	0	0	0	0	hsa-miR-133a-3p.1	-0.41	-0.41	0.86
CDKN2AIP	ENST00000302350.4	CDKN2A interacting protein	2313	1	0	1	0	0	0	0	0	0	hsa-miR-133a-3p.1	-0.41	-0.41	0.87	2007
KIAA1429	ENST00000437199.1	KIAA1429	1629	1	0	0	1	0	0	0	0	0	hsa-miR-133a-3p.1	-0.41	-0.41	0.86	2007
GNAI3	ENST00000369851.4	guanine nucleotide binding protein (G protein), alpha inhibiting activity polypeptide 3	2439	1	0	1	0	1	0	0	1	1	hsa-miR-133a-3p.1	-0.40	-0.54	0.88
TXLNA	ENST00000373610.3	taxilin alpha	564	2	0	1	1	0	0	0	0	2	hsa-miR-133a-3p.1	-0.40	-0.42	0.97
TTYH3	ENST00000258796.7	tweety family member 3	188	1	1	0	0	1	0	1	0	0	hsa-miR-133a-3p.1	-0.40	-0.40	0.87	2007
NUMA1	ENST00000351960.6	nuclear mitotic apparatus protein 1	7	1	0	1	0	0	0	0	0	0	hsa-miR-133a-3p.1	-0.40	-0.40	0.85	2005, 2007
ADCY6	ENST00000357869.3	adenylate cyclase 6	6	1	1	0	0	0	0	0	0	0	hsa-miR-133a-3p.1	-0.40	-0.40	0.58	2005, 2007
POLH	ENST00000372226.1	polymerase (DNA directed), eta	450	1	0	0	1	2	1	1	0	1	hsa-miR-133a-3p.1	-0.40	-0.66	< 0.1
SLC2A12	ENST00000275230.5	solute carrier family 2 (facilitated glucose transporter), member 12	136	1	0	1	0	1	0	0	1	0	hsa-miR-133a-3p.1	-0.40	-0.62	0.85	2007
DLGAP3	ENST00000373347.1	discs, large (Drosophila) homolog-associated protein 3	8	2	0	1	1	1	1	0	0	1	hsa-miR-133a-3p.1	-0.40	-0.55	0.98	2007
SPPL3	ENST00000353487.2	signal peptide peptidase like 3	799	1	0	1	0	0	0	0	0	0	hsa-miR-133a-3p.1	-0.40	-0.40	0.87
MPHOSPH9	ENST00000302349.5	M-phase phosphoprotein 9	180	1	0	1	0	0	0	0	0	0	hsa-miR-133a-3p.1	-0.40	-0.40	0.83
POU4F1	ENST00000377208.5	POU class 4 homeobox 1	61	1	1	0	0	0	0	0	0	0	hsa-miR-133a-3p.1	-0.39	-0.39	0.87	2005, 2007
IP6K1	ENST00000321599.4	inositol hexakisphosphate kinase 1	406	2	0	2	0	0	0	0	0	0	hsa-miR-133a-3p.1	-0.39	-0.65	0.96	2005, 2007
FAM180A	ENST00000338588.3	family with sequence similarity 180, member A	51	1	0	1	0	0	0	0	0	0	hsa-miR-133a-3p.1	-0.39	-0.39	0.50
SEC61B	ENST00000498603.1	Sec61 beta subunit	32	1	0	0	1	0	0	0	0	0	hsa-miR-133a-3p.1	-0.39	-0.39	0.87	2005, 2007
KPNA6	ENST00000373625.3	karyopherin alpha 6 (importin alpha 7)	272	1	1	0	0	2	0	1	1	1	hsa-miR-133a-3p.1	-0.39	-0.51	0.78
KAT2A	ENST00000225916.5	K(lysine) acetyltransferase 2A	468	1	0	1	0	0	0	0	0	1	hsa-miR-133a-3p.1	-0.39	-0.39	0.76
SOX11	ENST00000322002.3	SRY (sex determining region Y)-box 11	1100	1	0	1	0	0	0	0	0	0	hsa-miR-133a-3p.1	-0.39	-0.40	0.82	2005, 2007
ZC3H10	ENST00000257940.2	zinc finger CCCH-type containing 10	49	1	0	1	0	0	0	0	0	1	hsa-miR-133a-3p.1	-0.39	-0.39	0.87	2007
PREX1	ENST00000396220.1	phosphatidylinositol-3,4,5-trisphosphate-dependent Rac exchange factor 1	14	1	1	0	0	0	0	0	0	1	hsa-miR-133a-3p.1	-0.39	-0.39	0.87	2005, 2007
CLTC	ENST00000269122.3	clathrin, heavy chain (Hc)	10702	1	0	1	0	0	0	0	0	0	hsa-miR-133a-3p.1	-0.39	-0.39	0.87	2005, 2007
P2RX5	ENST00000551178.1	purinergic receptor P2X, ligand-gated ion channel, 5	260	1	0	1	0	0	0	0	0	0	hsa-miR-133a-3p.1	-0.38	-0.38	0.70
ELOVL1	ENST00000372458.3	ELOVL fatty acid elongase 1	188	1	0	1	0	0	0	0	0	0	hsa-miR-133a-3p.1	-0.38	-0.38	0.67
HSPA13	ENST00000285667.3	heat shock protein 70kDa family, member 13	2175	1	1	0	0	0	0	0	0	0	hsa-miR-133a-3p.1	-0.38	-0.43	0.71
LDOC1L	ENST00000341255.3	leucine zipper, down-regulated in cancer 1-like	348	1	0	1	0	1	0	0	1	4	hsa-miR-133a-3p.1	-0.38	-0.38	0.46
SRSF2	ENST00000392485.2	serine/arginine-rich splicing factor 2	9241	1	0	1	0	0	0	0	0	1	hsa-miR-133a-3p.1	-0.38	-0.38	0.85	2005, 2007
STAM	ENST00000377524.3	signal transducing adaptor molecule (SH3 domain and ITAM motif) 1	723	1	0	1	0	0	0	0	0	0	hsa-miR-133a-3p.1	-0.38	-0.44	0.87
PPP1R9B	ENST00000316878.6	protein phosphatase 1, regulatory subunit 9B	120	2	0	1	1	0	0	0	0	1	hsa-miR-133a-3p.1	-0.38	-0.38	0.96	2007
SETD8	ENST00000402868.3	SET domain containing (lysine methyltransferase) 8	52	1	0	1	0	0	0	0	0	0	hsa-miR-133a-3p.1	-0.38	-0.38	0.86	2007
CAMKK2	ENST00000538733.1	calcium/calmodulin-dependent protein kinase kinase 2, beta	1157	1	1	0	0	1	0	0	1	0	hsa-miR-133a-3p.1	-0.37	-0.38	0.19
IFNAR1	ENST00000270139.3	interferon (alpha, beta and omega) receptor 1	372	1	0	1	0	1	0	1	0	0	hsa-miR-133a-3p.1	-0.37	-0.40	0.47
SLC39A7	ENST00000374675.3	solute carrier family 39 (zinc transporter), member 7	4669	1	0	1	0	0	0	0	0	0	hsa-miR-133a-3p.1	-0.37	-0.37	0.69
PROX2	ENST00000556084.2	prospero homeobox 2	5	1	1	0	0	0	0	0	0	0	hsa-miR-133a-3p.1	-0.37	-0.37	0.21
LMBR1L	ENST00000267102.8	limb development membrane protein 1-like	346	1	0	1	0	0	0	0	0	1	hsa-miR-133a-3p.1	-0.37	-0.37	0.53
FAM49A	ENST00000381323.3	family with sequence similarity 49, member A	38	1	1	0	0	0	0	0	0	0	hsa-miR-133a-3p.1	-0.37	-0.53	0.81
CNTNAP1	ENST00000264638.4	contactin associated protein 1	821	1	1	0	0	0	0	0	0	0	hsa-miR-133a-3p.1	-0.37	-0.37	0.19	2005, 2007
STT3A	ENST00000392708.4	STT3A, subunit of the oligosaccharyltransferase complex (catalytic)	3595	1	0	1	0	0	0	0	0	0	hsa-miR-133a-3p.1	-0.37	-0.45	0.83
GAPVD1	ENST00000470056.1	GTPase activating protein and VPS9 domains 1	1805	1	0	1	0	0	0	0	0	0	hsa-miR-133a-3p.1	-0.37	-0.38	0.87	2007
TMEM167A	ENST00000502346.1	transmembrane protein 167A	1029	1	0	0	1	0	0	0	0	1	hsa-miR-133a-3p.1	-0.37	-0.40	0.87	2007
NCKIPSD	ENST00000416649.2	NCK interacting protein with SH3 domain	4158	1	0	1	0	1	0	1	0	1	hsa-miR-133a-3p.1	-0.37	-0.44	0.82	2005, 2007
FAM118A	ENST00000216214.3	family with sequence similarity 118, member A	202	1	0	1	0	0	0	0	0	0	hsa-miR-133a-3p.1	-0.37	-0.37	0.71	2007
KLHDC10	ENST00000335420.5	kelch domain containing 10	347	1	1	0	0	0	0	0	0	0	hsa-miR-133a-3p.1	-0.37	-0.43	0.73
CDC42	ENST00000344548.3	cell division cycle 42	34	1	0	1	0	0	0	0	0	0	hsa-miR-133a-3p.1	-0.36	-0.36	0.82	2005, 2007
CACUL1	ENST00000369151.3	CDK2-associated, cullin domain 1	213	1	1	0	0	0	0	0	0	1	hsa-miR-133a-3p.1	-0.36	-0.37	0.87	2005, 2007
CCSER1	ENST00000509176.1	coiled-coil serine-rich protein 1	5	1	0	1	0	0	0	0	0	0	hsa-miR-133a-3p.1	-0.36	-0.36	0.63
CACNG4	ENST00000262138.3	calcium channel, voltage-dependent, gamma subunit 4	5	1	1	0	0	0	0	0	0	0	hsa-miR-133a-3p.1	-0.36	-0.36	0.21
CSRNP2	ENST00000228515.1	cysteine-serine-rich nuclear protein 2	104	1	0	1	0	0	0	0	0	0	hsa-miR-133a-3p.1	-0.36	-0.42	0.83
DOCK8	ENST00000432829.2	dedicator of cytokinesis 8	11	1	1	0	0	0	0	0	0	0	hsa-miR-133a-3p.1	-0.36	-0.36	0.10
IL6ST	ENST00000381287.4	interleukin 6 signal transducer (gp130, oncostatin M receptor)	213	1	1	0	0	0	0	0	0	1	hsa-miR-133a-3p.1	-0.35	-0.35	ORF
AKAP10	ENST00000225737.6	A kinase (PRKA) anchor protein 10	700	1	0	1	0	0	0	0	0	0	hsa-miR-133a-3p.1	-0.35	-0.35	0.74	2005, 2007
PITPNM2	ENST00000280562.5	phosphatidylinositol transfer protein, membrane-associated 2	66	1	0	0	1	2	0	2	0	1	hsa-miR-133a-3p.1	-0.35	-0.39	0.88	2007
MINK1	ENST00000347992.7	misshapen-like kinase 1	1983	1	0	1	0	0	0	0	0	0	hsa-miR-133a-3p.1	-0.35	-0.35	0.78	2005, 2007
NELFA	ENST00000382882.3	negative elongation factor complex member A	1025	1	1	0	0	0	0	0	0	0	hsa-miR-133a-3p.1	-0.35	-0.48	0.75	2003, 2005, 2007
C10orf113	ENST00000529198.1	chromosome 10 open reading frame 113	5	1	0	1	0	0	0	0	0	0	hsa-miR-133a-3p.1	-0.35	-0.35	ORF
NPTXR	ENST00000333039.2	neuronal pentraxin receptor	578	1	0	1	0	1	1	0	0	0	hsa-miR-133a-3p.1	-0.35	-0.35	0.63
FBXL20	ENST00000394294.3	F-box and leucine-rich repeat protein 20	455	1	0	1	0	0	0	0	0	0	hsa-miR-133a-3p.1	-0.35	-0.35	0.87	2005, 2007
FTL	ENST00000331825.6	ferritin, light polypeptide	9158	1	0	0	1	0	0	0	0	0	hsa-miR-133a-3p.1	-0.35	-0.35	0.87	2005, 2007
GPR173	ENST00000332582.4	G protein-coupled receptor 173	99	1	1	0	0	0	0	0	0	2	hsa-miR-133a-3p.1	-0.35	-0.35	0.30
ZNF322	ENST00000415922.2	zinc finger protein 322	5	1	0	1	0	1	0	0	1	2	hsa-miR-133a-3p.1	-0.35	-0.47	0.52
SH3GL1	ENST00000269886.3	SH3-domain GRB2-like 1	739	1	0	1	0	0	0	0	0	0	hsa-miR-133a-3p.1	-0.35	-0.35	0.87
SREK1	ENST00000334121.6	splicing regulatory glutamine/lysine-rich protein 1	316	1	0	1	0	1	0	1	0	0	hsa-miR-133a-3p.1	-0.35	-0.49	0.87	2005, 2007
CETN3	ENST00000283122.3	centrin, EF-hand protein, 3	498	1	0	0	1	0	0	0	0	0	hsa-miR-133a-3p.1	-0.34	-0.34	0.87
DDX3Y	ENST00000336079.3	DEAD (Asp-Glu-Ala-Asp) box helicase 3, Y-linked	5	1	0	1	0	0	0	0	0	0	hsa-miR-133a-3p.1	-0.34	-0.34	0.85
TRPM4	ENST00000252826.5	transient receptor potential cation channel, subfamily M, member 4	295	1	0	1	0	0	0	0	0	1	hsa-miR-133a-3p.1	-0.34	-0.34	0.55
TMEM184B	ENST00000361906.3	transmembrane protein 184B	1362	1	0	1	0	1	1	0	0	4	hsa-miR-133a-3p.1	-0.34	-0.57	0.80
ERLIN1	ENST00000421367.2	ER lipid raft associated 1	86	1	0	1	0	0	0	0	0	0	hsa-miR-133a-3p.1	-0.34	-0.37	0.50
CTTNBP2	ENST00000160373.3	cortactin binding protein 2	29	1	0	1	0	0	0	0	0	0	hsa-miR-133a-3p.1	-0.34	-0.34	0.87	2005, 2007
MYH9	ENST00000216181.5	myosin, heavy chain 9, non-muscle	1317	1	1	0	0	0	0	0	0	0	hsa-miR-133a-3p.1	-0.34	-0.34	0.87	2005, 2007
TFAP2D	ENST00000008391.3	transcription factor AP-2 delta (activating enhancer binding protein 2 delta)	5	1	0	0	1	0	0	0	0	0	hsa-miR-133a-3p.1	-0.34	-0.34	0.81	2005, 2007
PAX2	ENST00000370296.2	paired box 2	8	1	0	1	0	0	0	0	0	1	hsa-miR-133a-3p.1	-0.34	-0.34	0.78
TMEM178B	ENST00000565468.1	transmembrane protein 178B	129	1	0	1	0	0	0	0	0	3	hsa-miR-133a-3p.1	-0.34	-0.34	0.76
PTH1R	ENST00000418619.1	parathyroid hormone 1 receptor	5	1	0	0	1	0	0	0	0	0	hsa-miR-133a-3p.1	-0.34	-0.34	0.74	2007
CMTM6	ENST00000205636.3	CKLF-like MARVEL transmembrane domain containing 6	169	2	0	1	1	0	0	0	0	0	hsa-miR-133a-3p.1	-0.33	-0.60	0.87
FRS2	ENST00000550389.1	fibroblast growth factor receptor substrate 2	176	1	1	0	0	0	0	0	0	0	hsa-miR-133a-3p.1	-0.33	-0.46	0.57
CDYL2	ENST00000570137.2	chromodomain protein, Y-like 2	239	1	0	0	1	2	0	2	0	0	hsa-miR-133a-3p.1	-0.33	-0.45	0.87
CLTA	ENST00000433436.2	clathrin, light chain A	167	1	0	0	1	0	0	0	0	0	hsa-miR-133a-3p.1	-0.33	-0.33	0.86	2005, 2007
ABHD15	ENST00000307201.4	abhydrolase domain containing 15	240	1	0	1	0	0	0	0	0	1	hsa-miR-133a-3p.1	-0.33	-0.33	0.80
PDE6D	ENST00000409772.1	phosphodiesterase 6D, cGMP-specific, rod, delta	1265	1	0	1	0	0	0	0	0	0	hsa-miR-133a-3p.1	-0.33	-0.33	0.62
TGFBR1	ENST00000374994.4	transforming growth factor, beta receptor 1	249	1	1	0	0	0	0	0	0	0	hsa-miR-133a-3p.1	-0.33	-0.38	0.87
ATOH8	ENST00000306279.3	atonal homolog 8 (Drosophila)	21	1	0	1	0	0	0	0	0	1	hsa-miR-133a-3p.1	-0.33	-0.34	0.87	2005, 2007
G6PD	ENST00000393562.2	glucose-6-phosphate dehydrogenase	9	1	0	1	0	0	0	0	0	0	hsa-miR-133a-3p.1	-0.33	-0.33	0.87
RAB3IP	ENST00000483530.2	RAB3A interacting protein	73	1	0	1	0	0	0	0	0	0	hsa-miR-133a-3p.1	-0.33	-0.33	0.85
NIPA1	ENST00000337435.4	non imprinted in Prader-Willi/Angelman syndrome 1	805	1	1	0	0	1	0	1	0	3	hsa-miR-133a-3p.1	-0.33	-0.64	0.64	2005, 2007
OTX1	ENST00000366671.3	orthodenticle homeobox 1	11	1	0	1	0	0	0	0	0	0	hsa-miR-133a-3p.1	-0.32	-0.32	0.77
ZNF462	ENST00000277225.5	zinc finger protein 462	214	1	0	1	0	0	0	0	0	0	hsa-miR-133a-3p.1	-0.32	-0.37	0.86
KLF7	ENST00000309446.6	Kruppel-like factor 7 (ubiquitous)	737	1	0	1	0	0	0	0	0	1	hsa-miR-133a-3p.1	-0.32	-0.33	0.87
VCP	ENST00000358901.6	valosin containing protein	5387	1	0	1	0	0	0	0	0	0	hsa-miR-133a-3p.1	-0.32	-0.32	0.77
KCNMB2	ENST00000432997.1	potassium large conductance calcium-activated channel, subfamily M, beta member 2	5	1	0	1	0	0	0	0	0	0	hsa-miR-133a-3p.1	-0.32	-0.32	0.61
PAPSS1	ENST00000265174.4	3'-phosphoadenosine 5'-phosphosulfate synthase 1	75	1	0	1	0	0	0	0	0	0	hsa-miR-133a-3p.1	-0.32	-0.32	0.80	2005, 2007
SNX18	ENST00000343017.6	sorting nexin 18	174	1	0	1	0	0	0	0	0	0	hsa-miR-133a-3p.1	-0.32	-0.32	0.85
PAX7	ENST00000420770.2	paired box 7	7	1	0	0	1	1	0	0	1	1	hsa-miR-133a-3p.1	-0.32	-0.32	0.88
SFXN5	ENST00000272433.2	sideroflexin 5	56	1	1	0	0	1	1	0	0	0	hsa-miR-133a-3p.1	-0.32	-0.73	0.82
ARHGEF2	ENST00000368315.4	Rho/Rac guanine nucleotide exchange factor (GEF) 2	313	1	0	1	0	0	0	0	0	1	hsa-miR-133a-3p.1	-0.32	-0.34	0.85	2005, 2007
TIMM17A	ENST00000367287.4	translocase of inner mitochondrial membrane 17 homolog A (yeast)	5594	1	0	0	1	0	0	0	0	0	hsa-miR-133a-3p.1	-0.31	-0.32	0.87	2005, 2007
QKI	ENST00000392127.2	QKI, KH domain containing, RNA binding	323	1	0	0	1	1	0	1	0	1	hsa-miR-133a-3p.1	-0.31	-0.32	0.87	2005, 2007
SF3B4	ENST00000271628.8	splicing factor 3b, subunit 4, 49kDa	8	1	0	0	1	0	0	0	0	0	hsa-miR-133a-3p.1	-0.31	-0.31	0.79	2005, 2007
TFAP2A	ENST00000379613.3	transcription factor AP-2 alpha (activating enhancer binding protein 2 alpha)	367	1	0	1	0	0	0	0	0	0	hsa-miR-133a-3p.1	-0.31	-0.39	0.83
SECISBP2L	ENST00000559471.1	SECIS binding protein 2-like	161	1	0	1	0	0	0	0	0	0	hsa-miR-133a-3p.1	-0.31	-0.32	0.82	2005, 2007
SLC50A1	ENST00000368404.4	solute carrier family 50 (sugar efflux transporter), member 1	3317	1	0	0	1	0	0	0	0	0	hsa-miR-133a-3p.1	-0.31	-0.31	0.76	2007
SASH1	ENST00000367467.3	SAM and SH3 domain containing 1	79	1	0	1	0	0	0	0	0	0	hsa-miR-133a-3p.1	-0.31	-0.31	0.60	2005, 2007
CDR2L	ENST00000337231.5	cerebellar degeneration-related protein 2-like	28	1	0	1	0	0	0	0	0	1	hsa-miR-133a-3p.1	-0.30	-0.30	0.86	2007
SFXN2	ENST00000369893.5	sideroflexin 2	547	1	0	0	1	1	0	1	0	1	hsa-miR-133a-3p.1	-0.30	-0.40	0.87
VAV3	ENST00000370056.4	vav 3 guanine nucleotide exchange factor	1128	1	0	1	0	0	0	0	0	0	hsa-miR-133a-3p.1	-0.30	-0.30	0.87
RAB8A	ENST00000300935.3	RAB8A, member RAS oncogene family	226	1	0	1	0	0	0	0	0	1	hsa-miR-133a-3p.1	-0.30	-0.30	0.45
STK3	ENST00000419617.2	serine/threonine kinase 3	25	1	0	1	0	0	0	0	0	0	hsa-miR-133a-3p.1	-0.30	-0.41	0.86	2005, 2007
BEST3	ENST00000488961.1	bestrophin 3	5	1	0	1	0	0	0	0	0	0	hsa-miR-133a-3p.1	-0.29	-0.29	0.87
PTBP1	ENST00000350092.4	polypyrimidine tract binding protein 1	7007	1	0	0	1	0	0	0	0	0	hsa-miR-133a-3p.1	-0.29	-0.30	0.87	2005, 2007
OSBPL8	ENST00000393249.2	oxysterol binding protein-like 8	141	1	0	1	0	0	0	0	0	1	hsa-miR-133a-3p.1	-0.29	-0.31	0.87	2005, 2007
PPP2CA	ENST00000481195.1	protein phosphatase 2, catalytic subunit, alpha isozyme	11344	1	0	0	1	0	0	0	0	0	hsa-miR-133a-3p.1	-0.29	-0.29	0.87	2005, 2007
POU6F2	ENST00000518318.2	POU class 6 homeobox 2	5	1	0	0	1	1	0	1	0	1	hsa-miR-133a-3p.1	-0.29	-0.29	0.87
FAM13A	ENST00000395002.2	family with sequence similarity 13, member A	441	1	0	1	0	0	0	0	0	0	hsa-miR-133a-3p.1	-0.29	-0.29	0.81
KLHL11	ENST00000319121.3	kelch-like family member 11	16	1	1	0	0	0	0	0	0	0	hsa-miR-133a-3p.1	-0.29	-0.45	0.76
BICC1	ENST00000373886.3	bicaudal C homolog 1 (Drosophila)	165	1	0	0	1	1	0	0	1	0	hsa-miR-133a-3p.1	-0.29	-0.29	0.87	2007
FLOT2	ENST00000394906.2	flotillin 2	37	1	0	1	0	0	0	0	0	0	hsa-miR-133a-3p.1	-0.29	-0.29	0.78	2005, 2007
CNN2	ENST00000263097.4	calponin 2	699	1	0	0	1	0	0	0	0	0	hsa-miR-133a-3p.1	-0.29	-0.29	0.87
KIF3C	ENST00000264712.3	kinesin family member 3C	177	1	0	0	1	1	0	0	1	0	hsa-miR-133a-3p.1	-0.29	-0.29	0.87
SIMC1	ENST00000443967.1	SUMO-interacting motifs containing 1	75	1	0	0	1	0	0	0	0	0	hsa-miR-133a-3p.1	-0.29	-0.29	0.86	2007
SHISA9	ENST00000558583.1	shisa family member 9	5	1	0	1	0	1	0	0	1	1	hsa-miR-133a-3p.1	-0.29	-0.29	0.84
USP6	ENST00000250066.6	ubiquitin specific peptidase 6 (Tre-2 oncogene)	5	1	1	0	0	0	0	0	0	0	hsa-miR-133a-3p.1	-0.29	-0.29	0.30	2005, 2007
KLHL24	ENST00000454652.2	kelch-like family member 24	143	1	0	1	0	0	0	0	0	0	hsa-miR-133a-3p.1	-0.29	-0.29	0.68
SCN1A	ENST00000423058.2	sodium channel, voltage-gated, type I, alpha subunit	21	1	0	1	0	1	0	1	0	0	hsa-miR-133a-3p.1	-0.29	-0.34	0.87
MLLT3	ENST00000380338.4	myeloid/lymphoid or mixed-lineage leukemia (trithorax homolog, Drosophila); translocated to, 3	385	1	1	0	0	0	0	0	0	2	hsa-miR-133a-3p.1	-0.29	-0.38	0.87	2007
TBPL1	ENST00000237264.4	TBP-like 1	69	1	0	0	1	0	0	0	0	0	hsa-miR-133a-3p.1	-0.28	-0.28	0.87	2005, 2007
RBBP4	ENST00000373493.5	retinoblastoma binding protein 4	486	1	0	1	0	0	0	0	0	0	hsa-miR-133a-3p.1	-0.28	-0.28	0.58	2005, 2007
RAB11FIP1	ENST00000287263.4	RAB11 family interacting protein 1 (class I)	106	1	0	1	0	1	0	1	0	1	hsa-miR-133a-3p.1	-0.28	-0.42	0.77	2005, 2007
DOLPP1	ENST00000540102.1	dolichyldiphosphatase 1	963	1	0	0	1	0	0	0	0	0	hsa-miR-133a-3p.1	-0.28	-0.28	0.87	2005, 2007
VPS54	ENST00000409558.4	vacuolar protein sorting 54 homolog (S. cerevisiae)	312	1	0	0	1	0	0	0	0	0	hsa-miR-133a-3p.1	-0.28	-0.28	0.87	2005, 2007
ATP6AP2	ENST00000378438.4	ATPase, H+ transporting, lysosomal accessory protein 2	6001	1	0	0	1	0	0	0	0	0	hsa-miR-133a-3p.1	-0.28	-0.28	0.78	2005, 2007
PAPPA	ENST00000328252.3	pregnancy-associated plasma protein A, pappalysin 1	350	1	0	1	0	0	0	0	0	0	hsa-miR-133a-3p.1	-0.28	-0.29	0.69	2005, 2007
TRAM2	ENST00000182527.3	translocation associated membrane protein 2	2774	1	0	0	1	1	0	0	1	0	hsa-miR-133a-3p.1	-0.28	-0.28	0.87	2005, 2007
RARB	ENST00000437042.2	retinoic acid receptor, beta	48	1	0	0	1	0	0	0	0	1	hsa-miR-133a-3p.1	-0.28	-0.28	0.84	2005, 2007
C17orf53	ENST00000245382.6	chromosome 17 open reading frame 53	12	1	0	1	0	0	0	0	0	0	hsa-miR-133a-3p.1	-0.28	-0.28	ORF
TMEM64	ENST00000458549.2	transmembrane protein 64	200	1	0	1	0	0	0	0	0	0	hsa-miR-133a-3p.1	-0.27	-0.36	0.87
SNX15	ENST00000377244.3	sorting nexin 15	341	1	0	0	1	0	0	0	0	0	hsa-miR-133a-3p.1	-0.27	-0.27	0.87
DAAM2	ENST00000538976.1	dishevelled associated activator of morphogenesis 2	5	1	1	0	0	0	0	0	0	2	hsa-miR-133a-3p.1	-0.27	-0.27	0.23
PDZD3	ENST00000531114.1	PDZ domain containing 3	8	1	1	0	0	0	0	0	0	0	hsa-miR-133a-3p.1	-0.27	-0.47	< 0.1
PRDM6	ENST00000407847.4	PR domain containing 6	69	1	0	0	1	2	0	2	0	0	hsa-miR-133a-3p.1	-0.27	-0.32	0.81
SGMS2	ENST00000394684.4	sphingomyelin synthase 2	111	1	0	0	1	0	0	0	0	0	hsa-miR-133a-3p.1	-0.27	-0.27	0.87	2007
RBMX	ENST00000570135.1	RNA binding motif protein, X-linked	77	1	0	0	1	0	0	0	0	0	hsa-miR-133a-3p.1	-0.27	-0.27	0.81	2005, 2007
VAMP2	ENST00000316509.6	vesicle-associated membrane protein 2 (synaptobrevin 2)	1840	1	0	0	1	0	0	0	0	0	hsa-miR-133a-3p.1	-0.27	-0.28	0.78	2005, 2007
KIAA1199	ENST00000220244.3	KIAA1199	660	1	0	1	0	0	0	0	0	0	hsa-miR-133a-3p.1	-0.27	-0.27	0.73
SLC6A1	ENST00000287766.4	solute carrier family 6 (neurotransmitter transporter), member 1	5	1	0	0	1	0	0	0	0	0	hsa-miR-133a-3p.1	-0.27	-0.27	0.87	2005, 2007

## Sheet: hsa-miR-140-5p
Ortholog of target gene	Representative transcript	Gene name	3P-seq tags + 5	Conserved sites total	Conserved 8mer sites	Conserved 7mer-m8 sites	Conserved 7mer-A1 sites	Poorly conserved sites total	Poorly conserved 8mer sites	Poorly conserved 7mer-m8 sites	Poorly conserved 7mer-A1 sites	6mer sites	Representative miRNA	Cumulative weighted context++ score	Total context++ score	Aggregate PCT	Previous TargetScan publication(s)
ZNF800	ENST00000393313.1	zinc finger protein 800	239	2	1	1	0	1	0	1	0	1	hsa-miR-140-5p	-1.17	-1.17	0.83	2007, 2009, 2011
KATNBL1	ENST00000256544.3	katanin p80 subunit B-like 1	105	1	1	0	0	1	0	0	1	2	hsa-miR-140-5p	-0.90	-1.01	0.77	2007, 2009, 2011
TSSK2	ENST00000399635.2	testis-specific serine kinase 2	5	1	1	0	0	0	0	0	0	0	hsa-miR-140-5p	-0.90	-0.90	0.49	2007, 2009, 2011
LRAT	ENST00000336356.3	lecithin retinol acyltransferase (phosphatidylcholine--retinol O-acyltransferase)	9	1	0	1	0	3	1	1	1	0	hsa-miR-140-5p	-0.88	-0.88	0.62	2011
MSMP	ENST00000436428.2	microseminoprotein, prostate associated	23	1	1	0	0	0	0	0	0	0	hsa-miR-140-5p	-0.79	-0.79	0.59	2007, 2009, 2011
MMD	ENST00000262065.3	monocyte to macrophage differentiation-associated	558	1	1	0	0	1	0	1	0	0	hsa-miR-140-5p	-0.77	-0.78	0.60	2007, 2009, 2011
YOD1	ENST00000315927.4	YOD1 deubiquitinase	55	1	1	0	0	2	0	1	1	1	hsa-miR-140-5p	-0.75	-0.82	0.47	2009, 2011
SNX2	ENST00000379516.2	sorting nexin 2	397	1	1	0	0	0	0	0	0	0	hsa-miR-140-5p	-0.73	-0.73	0.79	2007, 2009, 2011
SEPT2	ENST00000391971.2	septin 2	1445	1	1	0	0	1	1	0	0	1	hsa-miR-140-5p	-0.71	-0.95	0.67	2007, 2009, 2011
EPB41L2	ENST00000531410.1	erythrocyte membrane protein band 4.1-like 2	353	1	0	1	0	1	0	0	1	0	hsa-miR-140-5p	-0.70	-0.70	0.69	2007, 2009, 2011
LHFPL2	ENST00000515007.2	lipoma HMGIC fusion partner-like 2	16	1	0	1	0	2	1	0	1	1	hsa-miR-140-5p	-0.69	-0.69	0.68	2009, 2011
WNT9A	ENST00000272164.5	wingless-type MMTV integration site family, member 9A	73	2	2	0	0	0	0	0	0	0	hsa-miR-140-5p	-0.68	-0.68	0.95
TSPAN12	ENST00000222747.3	tetraspanin 12	554	1	1	0	0	0	0	0	0	1	hsa-miR-140-5p	-0.67	-0.69	0.51	2009, 2011
AC011897.1	ENST00000581929.1	Uncharacterized protein	12	1	1	0	0	0	0	0	0	0	hsa-miR-140-5p	-0.65	-0.65	0.32
C1R	ENST00000542285.1	complement component 1, r subcomponent	1944	1	1	0	0	0	0	0	0	0	hsa-miR-140-5p	-0.65	-0.65	0.43	2011
CORO2A	ENST00000343933.5	coronin, actin binding protein, 2A	493	1	1	0	0	0	0	0	0	1	hsa-miR-140-5p	-0.65	-0.65	0.68	2007, 2009, 2011
FGF9	ENST00000382353.5	fibroblast growth factor 9	136	1	1	0	0	1	0	1	0	0	hsa-miR-140-5p	-0.62	-0.76	0.78	2007, 2009, 2011
NFE2L2	ENST00000397063.4	nuclear factor, erythroid 2-like 2	1964	1	1	0	0	0	0	0	0	0	hsa-miR-140-5p	-0.61	-0.61	0.38	2007, 2009, 2011
HDGFRP3	ENST00000299633.4	Hepatoma-derived growth factor-related protein 3	2577	1	1	0	0	0	0	0	0	1	hsa-miR-140-5p	-0.61	-0.61	0.45
NPL	ENST00000367553.1	N-acetylneuraminate pyruvate lyase (dihydrodipicolinate synthase)	19	1	1	0	0	0	0	0	0	1	hsa-miR-140-5p	-0.59	-0.59	0.19
AC026703.1	ENST00000326958.1		182	1	1	0	0	0	0	0	0	0	hsa-miR-140-5p	-0.57	-0.57	0.74
KLF9	ENST00000377126.2	Kruppel-like factor 9	20	2	1	1	0	1	0	0	1	0	hsa-miR-140-5p	-0.55	-0.71	0.74	2007, 2011
PSRC1	ENST00000409267.1	proline/serine-rich coiled-coil 1	2239	1	1	0	0	0	0	0	0	0	hsa-miR-140-5p	-0.54	-0.54	0.53	2009, 2011
EGR2	ENST00000242480.3	early growth response 2	5	1	1	0	0	0	0	0	0	0	hsa-miR-140-5p	-0.54	-0.54	0.63	2011
WASF1	ENST00000392587.2	WAS protein family, member 1	55	1	1	0	0	0	0	0	0	0	hsa-miR-140-5p	-0.51	-0.51	0.35	2009, 2011
FBXO45	ENST00000311630.6	F-box protein 45	72	1	1	0	0	1	0	1	0	1	hsa-miR-140-5p	-0.51	-0.55	0.78	2009, 2011
TMEM115	ENST00000266025.3	transmembrane protein 115	1346	1	1	0	0	0	0	0	0	1	hsa-miR-140-5p	-0.51	-0.51	0.65	2009, 2011
BAG2	ENST00000370693.5	BCL2-associated athanogene 2	2237	1	0	1	0	0	0	0	0	1	hsa-miR-140-5p	-0.50	-0.50	0.46	2009, 2011
DKFZP434H0512	ENST00000600140.1	Protein LOC100506667; Putative uncharacterized protein DKFZp434H0512	5	1	1	0	0	0	0	0	0	0	hsa-miR-140-5p	-0.50	-0.50	0.43
GPR161	ENST00000367838.1	G protein-coupled receptor 161	1712	1	1	0	0	1	0	0	1	1	hsa-miR-140-5p	-0.49	-0.51	0.77	2007, 2009, 2011
LAMP2	ENST00000371335.4	lysosomal-associated membrane protein 2	3095	1	1	0	0	0	0	0	0	0	hsa-miR-140-5p	-0.48	-0.50	0.69	2011
FAM105A	ENST00000274217.3	family with sequence similarity 105, member A	2613	1	1	0	0	1	0	0	1	2	hsa-miR-140-5p	-0.48	-0.56	0.45	2009, 2011
TMEM260	ENST00000261556.6	transmembrane protein 260	44	1	1	0	0	0	0	0	0	0	hsa-miR-140-5p	-0.48	-0.48	0.69	2007, 2009, 2011
KAT2B	ENST00000263754.4	K(lysine) acetyltransferase 2B	117	1	1	0	0	0	0	0	0	0	hsa-miR-140-5p	-0.48	-0.48	0.57	2007, 2009, 2011
RNF19A	ENST00000519449.1	ring finger protein 19A, RBR E3 ubiquitin protein ligase	1674	1	1	0	0	0	0	0	0	1	hsa-miR-140-5p	-0.48	-0.48	0.51	2007, 2009, 2011
CAPN1	ENST00000533820.1	calpain 1, (mu/I) large subunit	538	1	1	0	0	0	0	0	0	0	hsa-miR-140-5p	-0.48	-0.48	0.68	2007, 2009, 2011
LHX2	ENST00000373615.4	LIM homeobox 2	326	1	0	1	0	0	0	0	0	0	hsa-miR-140-5p	-0.48	-0.48	0.54
STK3	ENST00000419617.2	serine/threonine kinase 3	25	1	1	0	0	0	0	0	0	0	hsa-miR-140-5p	-0.47	-0.47	0.47	2009, 2011
UBE2V1	ENST00000371657.5	ubiquitin-conjugating enzyme E2 variant 1	1621	2	0	1	1	0	0	0	0	0	hsa-miR-140-5p	-0.47	-0.47	0.71	2011
RAN	ENST00000543796.1	RAN, member RAS oncogene family	1418	1	1	0	0	0	0	0	0	0	hsa-miR-140-5p	-0.47	-0.55	0.31
KLHL5	ENST00000261425.3	kelch-like family member 5	366	1	1	0	0	0	0	0	0	2	hsa-miR-140-5p	-0.46	-0.48	0.30	2011
RLIM	ENST00000332687.6	ring finger protein, LIM domain interacting	662	2	1	1	0	0	0	0	0	1	hsa-miR-140-5p	-0.46	-0.46	0.70	2011
SEL1L	ENST00000336735.4	sel-1 suppressor of lin-12-like (C. elegans)	1271	1	1	0	0	1	0	0	1	3	hsa-miR-140-5p	-0.46	-0.51	0.65	2007, 2009, 2011
MINPP1	ENST00000371994.4	multiple inositol-polyphosphate phosphatase 1	1079	1	1	0	0	0	0	0	0	1	hsa-miR-140-5p	-0.45	-0.45	ORF
SEC22C	ENST00000264454.3	SEC22 vesicle trafficking protein homolog C (S. cerevisiae)	855	1	0	1	0	1	0	1	0	1	hsa-miR-140-5p	-0.45	-0.48	0.66
KCND3	ENST00000369697.1	potassium voltage-gated channel, Shal-related subfamily, member 3	23	1	0	1	0	1	0	1	0	2	hsa-miR-140-5p	-0.44	-0.44	0.66
PRRG1	ENST00000378628.4	proline rich Gla (G-carboxyglutamic acid) 1	1122	1	0	0	1	0	0	0	0	5	hsa-miR-140-5p	-0.43	-0.43	0.41	2009, 2011
TMEM218	ENST00000532156.1	transmembrane protein 218	553	1	0	1	0	1	0	1	0	2	hsa-miR-140-5p	-0.43	-0.59	< 0.1
IPO7	ENST00000379719.3	importin 7	1331	1	1	0	0	1	0	0	1	0	hsa-miR-140-5p	-0.42	-0.42	0.52	2011
VEZF1	ENST00000584396.1	vascular endothelial zinc finger 1	209	1	1	0	0	0	0	0	0	1	hsa-miR-140-5p	-0.42	-0.43	0.69	2007, 2009, 2011
FCHO2	ENST00000430046.2	FCH domain only 2	158	1	1	0	0	0	0	0	0	0	hsa-miR-140-5p	-0.41	-0.41	0.60	2009, 2011
TIMM23	ENST00000260867.4	translocase of inner mitochondrial membrane 23 homolog (yeast)	2176	1	0	1	0	0	0	0	0	0	hsa-miR-140-5p	-0.41	-0.41	0.56
CEP63	ENST00000337090.3	centrosomal protein 63kDa	191	1	0	1	0	0	0	0	0	2	hsa-miR-140-5p	-0.41	-0.41	0.51	2011
NOG	ENST00000332822.4	noggin	107	1	1	0	0	0	0	0	0	0	hsa-miR-140-5p	-0.41	-0.80	0.69
PPTC7	ENST00000354300.3	PTC7 protein phosphatase homolog (S. cerevisiae)	817	1	1	0	0	0	0	0	0	2	hsa-miR-140-5p	-0.41	-0.41	0.76	2007, 2009, 2011
NT5C1A	ENST00000235628.1	5'-nucleotidase, cytosolic IA	4	1	0	1	0	0	0	0	0	3	hsa-miR-140-5p	-0.40	-0.40	0.48
LRP4	ENST00000378623.1	low density lipoprotein receptor-related protein 4	152	1	1	0	0	0	0	0	0	2	hsa-miR-140-5p	-0.40	-0.40	0.77	2007, 2009, 2011
AARS	ENST00000261772.8	alanyl-tRNA synthetase	20942	1	1	0	0	0	0	0	0	0	hsa-miR-140-5p	-0.40	-0.40	0.42
SCRN1	ENST00000242059.5	secernin 1	29	1	0	1	0	2	1	0	1	0	hsa-miR-140-5p	-0.40	-0.51	0.55	2011
BCL2L1	ENST00000376062.2	BCL2-like 1	7726	1	1	0	0	0	0	0	0	0	hsa-miR-140-5p	-0.40	-0.40	0.54	2007, 2009, 2011
ELAVL2	ENST00000380110.4	ELAV like neuron-specific RNA binding protein 2	78	1	1	0	0	0	0	0	0	0	hsa-miR-140-5p	-0.40	-0.44	0.57	2007, 2009, 2011
NDRG3	ENST00000373803.2	NDRG family member 3	960	1	0	1	0	0	0	0	0	1	hsa-miR-140-5p	-0.40	-0.40	0.47	2011
SLAIN1	ENST00000418532.1	SLAIN motif family, member 1	842	1	1	0	0	0	0	0	0	0	hsa-miR-140-5p	-0.39	-0.39	0.35	2007
SNX12	ENST00000374274.3	sorting nexin 12	849	1	0	1	0	0	0	0	0	1	hsa-miR-140-5p	-0.39	-0.39	0.61
ACSL6	ENST00000379264.2	acyl-CoA synthetase long-chain family member 6	7	1	0	0	1	1	1	0	0	0	hsa-miR-140-5p	-0.39	-0.39	0.37	2007, 2011
HS2ST1	ENST00000370550.5	heparan sulfate 2-O-sulfotransferase 1	787	1	0	1	0	1	0	1	0	1	hsa-miR-140-5p	-0.39	-0.45	0.68	2007, 2009, 2011
FES	ENST00000328850.3	feline sarcoma oncogene	42	1	0	1	0	0	0	0	0	0	hsa-miR-140-5p	-0.39	-0.39	0.45
KLF6	ENST00000542957.1	Kruppel-like factor 6	4644	1	1	0	0	0	0	0	0	0	hsa-miR-140-5p	-0.39	-0.39	0.69	2011
REST	ENST00000309042.7	RE1-silencing transcription factor	31	1	1	0	0	1	0	1	0	0	hsa-miR-140-5p	-0.38	-0.56	0.33
VEGFA	ENST00000372067.3	vascular endothelial growth factor A	907	1	1	0	0	0	0	0	0	1	hsa-miR-140-5p	-0.38	-0.39	0.48	2007, 2009, 2011
CELF2	ENST00000315874.4	CUGBP, Elav-like family member 2	56	2	0	2	0	0	0	0	0	2	hsa-miR-140-5p	-0.38	-0.38	0.81	2007, 2009, 2011
NUMBL	ENST00000252891.4	numb homolog (Drosophila)-like	323	1	1	0	0	0	0	0	0	1	hsa-miR-140-5p	-0.38	-0.38	0.58	2007, 2009, 2011
TMEM189-UBE2V1	ENST00000341698.2	TMEM189-UBE2V1 readthrough	1621	2	0	1	1	0	0	0	0	0	hsa-miR-140-5p	-0.38	-0.38	0.71	2007, 2009, 2007, 2009
NCSTN	ENST00000294785.5	nicastrin	578	1	1	0	0	0	0	0	0	0	hsa-miR-140-5p	-0.38	-0.38	0.55	2009, 2011
RAB10	ENST00000264710.4	RAB10, member RAS oncogene family	998	1	0	1	0	0	0	0	0	0	hsa-miR-140-5p	-0.38	-0.38	0.61	2009, 2011
TMEM189	ENST00000557021.1	transmembrane protein 189	1621	2	0	1	1	0	0	0	0	0	hsa-miR-140-5p	-0.38	-0.38	0.71	2011
ANKFY1	ENST00000341657.4	ankyrin repeat and FYVE domain containing 1	969	1	1	0	0	0	0	0	0	0	hsa-miR-140-5p	-0.38	-0.38	0.77	2009, 2011
BMP2	ENST00000378827.4	bone morphogenetic protein 2	1193	1	0	1	0	0	0	0	0	0	hsa-miR-140-5p	-0.38	-0.38	0.65	2007, 2009, 2011
TLR4	ENST00000355622.6	toll-like receptor 4	47	1	1	0	0	2	0	0	2	0	hsa-miR-140-5p	-0.38	-0.42	0.44	2009, 2011
TMEM123	ENST00000361236.3	transmembrane protein 123	2135	1	0	1	0	0	0	0	0	1	hsa-miR-140-5p	-0.37	-0.38	0.51	2009, 2011
DTNA	ENST00000283365.9	dystrobrevin, alpha	144	1	1	0	0	1	0	1	0	1	hsa-miR-140-5p	-0.37	-0.38	0.45
HAND2	ENST00000359562.4	heart and neural crest derivatives expressed 2	30	1	0	1	0	0	0	0	0	0	hsa-miR-140-5p	-0.37	-0.38	0.59	2007, 2009, 2011
CAND1	ENST00000545606.1	cullin-associated and neddylation-dissociated 1	1568	1	1	0	0	1	0	1	0	2	hsa-miR-140-5p	-0.36	-0.47	0.81
CAMK2N1	ENST00000375078.3	calcium/calmodulin-dependent protein kinase II inhibitor 1	6631	1	0	1	0	0	0	0	0	0	hsa-miR-140-5p	-0.36	-0.36	0.57	2007, 2009
GALNT16	ENST00000337827.4	UDP-N-acetyl-alpha-D-galactosamine:polypeptide N-acetylgalactosaminyltransferase 16	35	1	0	1	0	0	0	0	0	0	hsa-miR-140-5p	-0.36	-0.36	0.62	2007, 2009, 2011
KIF1B	ENST00000377086.1	kinesin family member 1B	234	1	1	0	0	1	0	0	1	0	hsa-miR-140-5p	-0.36	-0.36	0.21	2011
TTK	ENST00000509894.1	TTK protein kinase	539	1	0	1	0	1	0	1	0	0	hsa-miR-140-5p	-0.36	-0.41	0.71	2007, 2011
KIAA1432	ENST00000414202.2	KIAA1432	1366	1	0	0	1	1	0	0	1	0	hsa-miR-140-5p	-0.36	-0.37	0.61
CTSV	ENST00000259470.5	cathepsin V	601	1	0	0	1	1	0	0	1	1	hsa-miR-140-5p	-0.36	-0.47	0.42	2011
NAA20	ENST00000310450.4	N(alpha)-acetyltransferase 20, NatB catalytic subunit	1586	1	0	1	0	0	0	0	0	1	hsa-miR-140-5p	-0.35	-0.35	0.54	2007, 2009, 2011
CREB3L1	ENST00000529193.1	cAMP responsive element binding protein 3-like 1	160	1	0	1	0	0	0	0	0	2	hsa-miR-140-5p	-0.35	-0.35	0.52	2007, 2009, 2011
MLIP	ENST00000274897.5	muscular LMNA-interacting protein	8	1	0	1	0	0	0	0	0	2	hsa-miR-140-5p	-0.35	-0.35	0.46
SPRY1	ENST00000394339.2	sprouty homolog 1, antagonist of FGF signaling (Drosophila)	150	1	0	1	0	1	1	0	0	1	hsa-miR-140-5p	-0.35	-0.46	0.53
SIAH1	ENST00000380006.2	siah E3 ubiquitin protein ligase 1	34	1	0	1	0	0	0	0	0	0	hsa-miR-140-5p	-0.35	-0.35	0.58	2007, 2009, 2011
NCKAP1	ENST00000361354.4	NCK-associated protein 1	700	1	0	1	0	2	0	2	0	2	hsa-miR-140-5p	-0.34	-0.40	0.74	2009, 2011
GLRX5	ENST00000331334.4	glutaredoxin 5	6308	1	0	1	0	0	0	0	0	0	hsa-miR-140-5p	-0.34	-0.34	0.59	2009, 2011
GPD1L	ENST00000282541.5	glycerol-3-phosphate dehydrogenase 1-like	130	1	1	0	0	0	0	0	0	1	hsa-miR-140-5p	-0.34	-0.39	0.48	2011
GPRIN3	ENST00000609438.1	GPRIN family member 3	213	1	0	1	0	2	1	1	0	3	hsa-miR-140-5p	-0.34	-0.51	0.44
MIPOL1	ENST00000327441.7	mirror-image polydactyly 1	45	1	0	1	0	0	0	0	0	0	hsa-miR-140-5p	-0.34	-0.34	0.61	2007, 2009, 2011
BACH1	ENST00000286800.3	BTB and CNC homology 1, basic leucine zipper transcription factor 1	273	1	1	0	0	0	0	0	0	0	hsa-miR-140-5p	-0.34	-0.46	0.66	2007, 2009, 2011
SMOC2	ENST00000356284.2	SPARC related modular calcium binding 2	5	1	1	0	0	0	0	0	0	0	hsa-miR-140-5p	-0.34	-0.34	0.70	2009, 2011
PITX2	ENST00000306732.3	paired-like homeodomain 2	75	1	0	1	0	0	0	0	0	0	hsa-miR-140-5p	-0.33	-0.33	0.55	2007, 2009, 2011
SRCAP	ENST00000262518.4	Snf2-related CREBBP activator protein	643	1	1	0	0	0	0	0	0	1	hsa-miR-140-5p	-0.33	-0.33	0.77	2007, 2009, 2011
ADAM10	ENST00000260408.3	ADAM metallopeptidase domain 10	385	1	1	0	0	0	0	0	0	0	hsa-miR-140-5p	-0.33	-0.36	0.70	2007, 2009, 2011
ERLEC1	ENST00000185150.4	endoplasmic reticulum lectin 1	4397	1	0	1	0	0	0	0	0	0	hsa-miR-140-5p	-0.33	-0.34	0.61	2009, 2011
WNK4	ENST00000246914.5	WNK lysine deficient protein kinase 4	25	1	1	0	0	0	0	0	0	0	hsa-miR-140-5p	-0.32	-0.42	0.69	2007, 2009, 2011
PFN2	ENST00000239940.7	profilin 2	2184	1	0	1	0	0	0	0	0	0	hsa-miR-140-5p	-0.32	-0.32	0.47
EAF1	ENST00000396842.2	ELL associated factor 1	63	1	0	1	0	0	0	0	0	1	hsa-miR-140-5p	-0.32	-0.32	0.46	2009, 2011
LPHN2	ENST00000370715.1	latrophilin 2	407	1	1	0	0	1	0	0	1	1	hsa-miR-140-5p	-0.32	-0.40	0.72	2009, 2011
ARL15	ENST00000502271.1	ADP-ribosylation factor-like 15	119	1	0	0	1	0	0	0	0	1	hsa-miR-140-5p	-0.32	-0.36	0.32	2007, 2009, 2011
ADAMTS5	ENST00000284987.5	ADAM metallopeptidase with thrombospondin type 1 motif, 5	68	1	1	0	0	1	0	1	0	1	hsa-miR-140-5p	-0.32	-0.34	0.67	2007, 2009, 2011
PIN1	ENST00000247970.4	peptidylprolyl cis/trans isomerase, NIMA-interacting 1	934	1	0	1	0	0	0	0	0	0	hsa-miR-140-5p	-0.32	-0.32	0.59	2009, 2011
BMP2K	ENST00000335016.5	BMP2 inducible kinase	164	1	0	0	1	1	0	0	1	0	hsa-miR-140-5p	-0.32	-0.33	0.53
GNG12	ENST00000370982.3	guanine nucleotide binding protein (G protein), gamma 12	1362	1	0	1	0	0	0	0	0	1	hsa-miR-140-5p	-0.32	-0.32	0.54	2009, 2011
RGMB	ENST00000308234.7	RGM domain family, member B	6087	1	1	0	0	0	0	0	0	0	hsa-miR-140-5p	-0.31	-0.40	0.59	2009, 2011
ANKRD12	ENST00000262126.4	ankyrin repeat domain 12	11	1	1	0	0	0	0	0	0	0	hsa-miR-140-5p	-0.31	-0.31	0.69	2009, 2011
RAP2B	ENST00000323534.2	RAP2B, member of RAS oncogene family	594	1	0	1	0	0	0	0	0	2	hsa-miR-140-5p	-0.31	-0.31	0.52
FAM175B	ENST00000298492.5	family with sequence similarity 175, member B	525	1	1	0	0	0	0	0	0	3	hsa-miR-140-5p	-0.31	-0.37	0.48	2007
TTYH3	ENST00000258796.7	tweety family member 3	188	1	1	0	0	1	0	1	0	0	hsa-miR-140-5p	-0.30	-0.30	0.71	2007, 2009, 2011
EIF4G2	ENST00000526148.1	eukaryotic translation initiation factor 4 gamma, 2	61971	1	0	1	0	0	0	0	0	0	hsa-miR-140-5p	-0.30	-0.30	0.58	2007, 2009, 2011
TTYH2	ENST00000269346.4	tweety family member 2	16	1	0	1	0	0	0	0	0	0	hsa-miR-140-5p	-0.30	-0.36	0.48	2007, 2009, 2011
FEN1	ENST00000305885.2	flap structure-specific endonuclease 1	31	1	0	1	0	0	0	0	0	0	hsa-miR-140-5p	-0.30	-0.30	0.44	2011
AMER2	ENST00000357816.2	APC membrane recruitment protein 2	7	1	1	0	0	1	0	1	0	1	hsa-miR-140-5p	-0.30	-0.31	0.20	2011
ARHGAP19	ENST00000358531.4	Rho GTPase activating protein 19	1051	1	1	0	0	0	0	0	0	0	hsa-miR-140-5p	-0.30	-0.30	0.74	2009, 2011
FAM214A	ENST00000261844.7	family with sequence similarity 214, member A	62	1	0	1	0	0	0	0	0	0	hsa-miR-140-5p	-0.30	-0.30	0.55	2007
ZBTB10	ENST00000430430.1	zinc finger and BTB domain containing 10	113	2	0	1	1	1	0	0	1	1	hsa-miR-140-5p	-0.30	-0.35	0.79	2007
SLC41A2	ENST00000258538.3	solute carrier family 41 (magnesium transporter), member 2	224	1	0	1	0	0	0	0	0	0	hsa-miR-140-5p	-0.30	-0.30	0.50	2009, 2011
SATB2	ENST00000417098.1	SATB homeobox 2	820	1	0	1	0	0	0	0	0	0	hsa-miR-140-5p	-0.30	-0.30	0.55	2011
FECH	ENST00000262093.5	ferrochelatase	716	1	0	1	0	0	0	0	0	2	hsa-miR-140-5p	-0.29	-0.32	0.48	2011
STC2	ENST00000265087.4	stanniocalcin 2	1112	1	0	1	0	0	0	0	0	0	hsa-miR-140-5p	-0.29	-0.31	0.63	2009, 2011
ERC2	ENST00000288221.6	ELKS/RAB6-interacting/CAST family member 2	11	1	1	0	0	0	0	0	0	0	hsa-miR-140-5p	-0.29	-0.29	0.39	2007, 2011
STRADB	ENST00000392249.2	STE20-related kinase adaptor beta	12	1	0	1	0	0	0	0	0	0	hsa-miR-140-5p	-0.29	-0.29	0.46	2007, 2009, 2011
FBN1	ENST00000316623.5	fibrillin 1	798	1	0	1	0	1	1	0	0	0	hsa-miR-140-5p	-0.29	-0.41	0.63	2007, 2009, 2011
PHACTR2	ENST00000427704.2	phosphatase and actin regulator 2	274	1	0	1	0	1	0	1	0	0	hsa-miR-140-5p	-0.29	-0.34	0.65	2009, 2011
MTSS1	ENST00000378017.3	metastasis suppressor 1	10	1	1	0	0	1	0	0	1	0	hsa-miR-140-5p	-0.29	-0.62	0.32
LMNB1	ENST00000261366.5	lamin B1	369	1	0	1	0	0	0	0	0	0	hsa-miR-140-5p	-0.29	-0.31	0.45	2007
CELF1	ENST00000395290.2	CUGBP, Elav-like family member 1	153	1	0	1	0	1	0	1	0	1	hsa-miR-140-5p	-0.29	-0.34	0.64	2007, 2009, 2011
PTP4A3	ENST00000520105.1	protein tyrosine phosphatase type IVA, member 3	65	1	0	1	0	0	0	0	0	0	hsa-miR-140-5p	-0.29	-0.29	0.57	2009, 2011
POGK	ENST00000367875.1	pogo transposable element with KRAB domain	377	1	0	1	0	1	0	1	0	0	hsa-miR-140-5p	-0.29	-0.32	0.51
TAF9B	ENST00000341864.5	TAF9B RNA polymerase II, TATA box binding protein (TBP)-associated factor, 31kDa	19	1	0	1	0	0	0	0	0	0	hsa-miR-140-5p	-0.29	-0.29	0.50	2007, 2009, 2011
RIC8B	ENST00000392837.4	RIC8 guanine nucleotide exchange factor B	49	1	0	1	0	0	0	0	0	1	hsa-miR-140-5p	-0.28	-0.28	0.54	2009, 2011
MNS1	ENST00000260453.3	meiosis-specific nuclear structural 1	14	1	0	0	1	0	0	0	0	0	hsa-miR-140-5p	-0.28	-0.28	0.56	2009, 2011
FUT1	ENST00000310160.3	fucosyltransferase 1 (galactoside 2-alpha-L-fucosyltransferase, H blood group)	17	1	1	0	0	1	0	1	0	0	hsa-miR-140-5p	-0.28	-0.28	0.22
RAD51L3-RFFL	ENST00000593039.1	Uncharacterized protein	670	1	1	0	0	1	0	1	0	1	hsa-miR-140-5p	-0.28	-0.56	0.70
TSC22D2	ENST00000361875.3	TSC22 domain family, member 2	1062	1	0	1	0	0	0	0	0	0	hsa-miR-140-5p	-0.28	-0.28	0.65	2007, 2009, 2011
HDAC7	ENST00000380610.4	histone deacetylase 7	56	1	1	0	0	0	0	0	0	1	hsa-miR-140-5p	-0.28	-0.31	0.67	2007, 2009, 2011
OGT	ENST00000373719.3	O-linked N-acetylglucosamine (GlcNAc) transferase	1036	1	0	1	0	0	0	0	0	0	hsa-miR-140-5p	-0.28	-0.31	0.60	2009, 2011
ZBTB7A	ENST00000322357.4	zinc finger and BTB domain containing 7A	37	1	1	0	0	0	0	0	0	0	hsa-miR-140-5p	-0.28	-0.42	0.69
HSPA4L	ENST00000296464.4	heat shock 70kDa protein 4-like	348	1	0	1	0	3	0	2	1	1	hsa-miR-140-5p	-0.28	-0.42	0.50
ADAM9	ENST00000487273.2	ADAM metallopeptidase domain 9	6435	1	0	1	0	0	0	0	0	0	hsa-miR-140-5p	-0.28	-0.28	0.53	2009, 2011
HIAT1	ENST00000370152.3	hippocampus abundant transcript 1	1473	1	0	0	1	0	0	0	0	0	hsa-miR-140-5p	-0.28	-0.28	0.54	2011
EIF2AK2	ENST00000233057.4	eukaryotic translation initiation factor 2-alpha kinase 2	292	1	1	0	0	2	0	2	0	1	hsa-miR-140-5p	-0.28	-0.45	0.21
YES1	ENST00000577961.1	v-yes-1 Yamaguchi sarcoma viral oncogene homolog 1	168	1	0	1	0	0	0	0	0	0	hsa-miR-140-5p	-0.28	-0.28	0.59	2007, 2009, 2011
PGP	ENST00000333503.7	phosphoglycolate phosphatase	153	1	0	1	0	0	0	0	0	1	hsa-miR-140-5p	-0.28	-0.28	0.52	2009, 2011
SLC6A6	ENST00000454876.2	solute carrier family 6 (neurotransmitter transporter), member 6	280	1	0	1	0	1	0	1	0	2	hsa-miR-140-5p	-0.27	-0.29	0.57	2007, 2009, 2011
SLC30A5	ENST00000396591.3	solute carrier family 30 (zinc transporter), member 5	677	2	0	2	0	0	0	0	0	2	hsa-miR-140-5p	-0.27	-0.51	0.85	2007, 2011
UBR5	ENST00000520539.1	ubiquitin protein ligase E3 component n-recognin 5	733	1	0	1	0	0	0	0	0	0	hsa-miR-140-5p	-0.27	-0.30	0.49	2011
SPRED1	ENST00000299084.4	sprouty-related, EVH1 domain containing 1	547	1	0	1	0	0	0	0	0	0	hsa-miR-140-5p	-0.27	-0.27	0.63	2007, 2009, 2011
JAG1	ENST00000254958.5	jagged 1	421	1	0	1	0	0	0	0	0	1	hsa-miR-140-5p	-0.27	-0.34	0.55	2007, 2009, 2011
CCNYL1	ENST00000295414.3	cyclin Y-like 1	111	1	0	1	0	0	0	0	0	0	hsa-miR-140-5p	-0.27	-0.27	0.55	2007, 2011
KBTBD2	ENST00000304056.4	kelch repeat and BTB (POZ) domain containing 2	2559	1	1	0	0	0	0	0	0	0	hsa-miR-140-5p	-0.27	-0.28	0.73	2007, 2009, 2011
PARD6B	ENST00000371610.2	par-6 family cell polarity regulator beta	277	1	0	0	1	1	0	1	0	0	hsa-miR-140-5p	-0.27	-0.27	0.39	2009, 2011
GUCD1	ENST00000447813.2	guanylyl cyclase domain containing 1	2990	1	1	0	0	0	0	0	0	0	hsa-miR-140-5p	-0.27	-0.27	0.21	2009, 2011
FAM102A	ENST00000373095.1	family with sequence similarity 102, member A	85	1	1	0	0	0	0	0	0	2	hsa-miR-140-5p	-0.27	-0.27	0.72	2009, 2011
LAMC1	ENST00000258341.4	laminin, gamma 1 (formerly LAMB2)	1082	1	1	0	0	0	0	0	0	0	hsa-miR-140-5p	-0.26	-0.36	0.54	2009, 2011
DPP10	ENST00000410059.1	dipeptidyl-peptidase 10 (non-functional)	5	1	1	0	0	0	0	0	0	1	hsa-miR-140-5p	-0.26	-0.26	0.32	2007
CALU	ENST00000535011.2	calumenin	3079	1	0	1	0	0	0	0	0	0	hsa-miR-140-5p	-0.26	-0.29	0.57	2007, 2009, 2011
RFFL	ENST00000315249.7	ring finger and FYVE-like domain containing E3 ubiquitin protein ligase	670	1	1	0	0	1	0	1	0	1	hsa-miR-140-5p	-0.26	-0.50	0.70	2009, 2011
MICAL3	ENST00000441493.2	microtubule associated monooxygenase, calponin and LIM domain containing 3	58	1	1	0	0	0	0	0	0	1	hsa-miR-140-5p	-0.26	-0.27	0.59	2009, 2011
SMARCC2	ENST00000394023.3	SWI/SNF related, matrix associated, actin dependent regulator of chromatin, subfamily c, member 2	298	1	0	1	0	0	0	0	0	1	hsa-miR-140-5p	-0.26	-0.27	0.53
LSM14B	ENST00000253001.4	LSM14B, SCD6 homolog B (S. cerevisiae)	700	1	0	1	0	0	0	0	0	0	hsa-miR-140-5p	-0.26	-0.26	0.57	2007, 2009, 2011
C6orf47	ENST00000375911.1	chromosome 6 open reading frame 47	38	1	0	0	1	0	0	0	0	0	hsa-miR-140-5p	-0.26	-0.32	0.46	2011
TRMT61B	ENST00000306108.5	tRNA methyltransferase 61 homolog B (S. cerevisiae)	450	1	0	1	0	0	0	0	0	0	hsa-miR-140-5p	-0.26	-0.26	ORF
RALA	ENST00000005257.2	v-ral simian leukemia viral oncogene homolog A (ras related)	21	1	1	0	0	0	0	0	0	1	hsa-miR-140-5p	-0.26	-0.55	0.69	2007, 2009, 2011
ROR1	ENST00000371079.1	receptor tyrosine kinase-like orphan receptor 1	80	1	0	1	0	0	0	0	0	0	hsa-miR-140-5p	-0.26	-0.26	0.63
GIT1	ENST00000225394.3	G protein-coupled receptor kinase interacting ArfGAP 1	18	1	0	1	0	0	0	0	0	0	hsa-miR-140-5p	-0.26	-0.26	0.50	2009, 2011
RAB11A	ENST00000569896.1	RAB11A, member RAS oncogene family	5781	1	0	1	0	0	0	0	0	1	hsa-miR-140-5p	-0.26	-0.29	< 0.1
PPP1CC	ENST00000335007.5	protein phosphatase 1, catalytic subunit, gamma isozyme	3739	1	0	1	0	0	0	0	0	0	hsa-miR-140-5p	-0.26	-0.26	0.54	2007, 2009, 2011
TEAD1	ENST00000361905.4	TEA domain family member 1 (SV40 transcriptional enhancer factor)	740	1	0	1	0	2	0	1	1	0	hsa-miR-140-5p	-0.26	-0.26	0.48	2007, 2009, 2011
MYO10	ENST00000513610.1	myosin X	3866	1	0	1	0	0	0	0	0	1	hsa-miR-140-5p	-0.26	-0.26	0.59	2007, 2009, 2011
TPGS2	ENST00000334295.4	tubulin polyglutamylase complex subunit 2	508	1	0	1	0	1	0	1	0	2	hsa-miR-140-5p	-0.25	-0.43	0.49	2011
LCOR	ENST00000371103.3	ligand dependent nuclear receptor corepressor	94	1	1	0	0	0	0	0	0	0	hsa-miR-140-5p	-0.25	-0.42	0.71	2011
RABIF	ENST00000367262.3	RAB interacting factor	948	1	1	0	0	0	0	0	0	1	hsa-miR-140-5p	-0.25	-0.58	0.31
HEG1	ENST00000311127.4	heart development protein with EGF-like domains 1	380	1	0	1	0	1	0	0	1	3	hsa-miR-140-5p	-0.25	-0.25	0.48
ANO6	ENST00000320560.8	anoctamin 6	2262	1	1	0	0	0	0	0	0	0	hsa-miR-140-5p	-0.25	-0.26	0.71	2009, 2011
AKAP2	ENST00000374525.1	A kinase (PRKA) anchor protein 2	1287	1	0	1	0	0	0	0	0	0	hsa-miR-140-5p	-0.25	-0.25	0.62	2011
SHROOM3	ENST00000296043.6	shroom family member 3	2841	1	0	1	0	2	0	1	1	0	hsa-miR-140-5p	-0.25	-0.25	0.67	2007, 2009, 2011
WEE1	ENST00000299613.6	WEE1 homolog (S. pombe)	331	1	0	1	0	0	0	0	0	1	hsa-miR-140-5p	-0.25	-0.25	0.65
DOK4	ENST00000566936.1	docking protein 4	183	1	1	0	0	0	0	0	0	0	hsa-miR-140-5p	-0.25	-0.47	0.35	2007, 2009, 2011
B3GNT1	ENST00000311181.4	UDP-GlcNAc:betaGal beta-1,3-N-acetylglucosaminyltransferase 1	2688	1	0	0	1	0	0	0	0	0	hsa-miR-140-5p	-0.25	-0.25	0.41	2007, 2011
MYCBP2	ENST00000544440.2	MYC binding protein 2, E3 ubiquitin protein ligase	343	1	0	1	0	0	0	0	0	1	hsa-miR-140-5p	-0.25	-0.26	0.64
KLK10	ENST00000309958.3	kallikrein-related peptidase 10	5	1	0	1	0	0	0	0	0	0	hsa-miR-140-5p	-0.25	-0.25	0.47	2007, 2009, 2011
TGFBR1	ENST00000374994.4	transforming growth factor, beta receptor 1	249	1	1	0	0	0	0	0	0	0	hsa-miR-140-5p	-0.25	-0.25	0.63	2007, 2009, 2011
PALM2-AKAP2	ENST00000374530.3	PALM2-AKAP2 readthrough	1287	1	0	1	0	0	0	0	0	0	hsa-miR-140-5p	-0.24	-0.25	0.62	2009, 2009, 2011
RASSF2	ENST00000379400.3	Ras association (RalGDS/AF-6) domain family member 2	88	1	1	0	0	0	0	0	0	0	hsa-miR-140-5p	-0.24	-0.25	0.31
FXR1	ENST00000357559.4	fragile X mental retardation, autosomal homolog 1	434	1	0	1	0	1	0	1	0	3	hsa-miR-140-5p	-0.24	-0.46	0.66	2009, 2011
MIER3	ENST00000381226.3	mesoderm induction early response 1, family member 3	112	1	0	0	1	0	0	0	0	1	hsa-miR-140-5p	-0.24	-0.25	0.48	2007, 2009, 2011
WDFY3	ENST00000322366.6	WD repeat and FYVE domain containing 3	596	1	1	0	0	0	0	0	0	0	hsa-miR-140-5p	-0.24	-0.24	0.63	2009, 2011
SYS1	ENST00000243918.5	SYS1 Golgi-localized integral membrane protein homolog (S. cerevisiae)	384	1	0	1	0	0	0	0	0	0	hsa-miR-140-5p	-0.24	-0.28	0.46	2007, 2009, 2011
PAX9	ENST00000361487.6	paired box 9	53	1	0	1	0	0	0	0	0	0	hsa-miR-140-5p	-0.24	-0.28	0.53	2009, 2011
MOB3A	ENST00000357066.3	MOB kinase activator 3A	13	1	0	1	0	0	0	0	0	0	hsa-miR-140-5p	-0.24	-0.24	0.44	2009, 2011
TMOD2	ENST00000249700.4	tropomodulin 2 (neuronal)	117	1	0	1	0	0	0	0	0	2	hsa-miR-140-5p	-0.24	-0.24	0.48
WBP1L	ENST00000369889.4	WW domain binding protein 1-like	5	1	0	1	0	1	0	1	0	1	hsa-miR-140-5p	-0.24	-0.24	0.58	2009, 2011
DNAJB4	ENST00000370763.5	DnaJ (Hsp40) homolog, subfamily B, member 4	633	1	0	0	1	1	0	1	0	1	hsa-miR-140-5p	-0.24	-0.26	0.44
PPARGC1A	ENST00000264867.2	peroxisome proliferator-activated receptor gamma, coactivator 1 alpha	19	1	0	1	0	0	0	0	0	0	hsa-miR-140-5p	-0.23	-0.23	0.50	2007
SLC2A1	ENST00000426263.3	solute carrier family 2 (facilitated glucose transporter), member 1	13928	1	0	1	0	2	1	1	0	0	hsa-miR-140-5p	-0.23	-0.56	0.49	2007, 2009, 2011
GPR85	ENST00000297146.3	G protein-coupled receptor 85	21	1	0	1	0	0	0	0	0	1	hsa-miR-140-5p	-0.23	-0.23	0.48	2007, 2009, 2011
CERCAM	ENST00000372842.1	cerebral endothelial cell adhesion molecule	184	1	0	1	0	0	0	0	0	0	hsa-miR-140-5p	-0.23	-0.23	0.59	2009, 2011
DPYSL2	ENST00000311151.5	dihydropyrimidinase-like 2	3087	1	0	1	0	0	0	0	0	0	hsa-miR-140-5p	-0.23	-0.24	0.54	2007, 2009, 2011
AFTPH	ENST00000238856.4	aftiphilin	6	1	0	0	1	0	0	0	0	0	hsa-miR-140-5p	-0.23	-0.23	0.42	2007, 2009, 2011
RAP1B	ENST00000250559.9	RAP1B, member of RAS oncogene family	3599	1	0	0	1	0	0	0	0	0	hsa-miR-140-5p	-0.22	-0.22	0.47	2007, 2009, 2011
FOXP2	ENST00000408937.3	forkhead box P2	169	2	0	1	1	0	0	0	0	0	hsa-miR-140-5p	-0.22	-0.36	0.74	2007, 2009, 2011
AKIRIN2	ENST00000257787.5	akirin 2	477	1	0	1	0	0	0	0	0	0	hsa-miR-140-5p	-0.22	-0.22	0.56	2007, 2009, 2011
YWHAG	ENST00000307630.3	tyrosine 3-monooxygenase/tryptophan 5-monooxygenase activation protein, gamma polypeptide	5623	1	0	0	1	0	0	0	0	0	hsa-miR-140-5p	-0.22	-0.22	0.39	2007
FKBP4	ENST00000001008.4	FK506 binding protein 4, 59kDa	727	1	0	1	0	0	0	0	0	0	hsa-miR-140-5p	-0.21	-0.21	0.58	2011
AP2B1	ENST00000262325.7	adaptor-related protein complex 2, beta 1 subunit	353	1	0	1	0	0	0	0	0	0	hsa-miR-140-5p	-0.21	-0.21	0.62	2009, 2011
TMEM98	ENST00000579849.1	transmembrane protein 98	98	1	0	0	1	0	0	0	0	0	hsa-miR-140-5p	-0.21	-0.23	0.38	2009, 2011
SNX27	ENST00000368843.3	sorting nexin family member 27	46	1	0	1	0	0	0	0	0	0	hsa-miR-140-5p	-0.21	-0.21	0.64	2007, 2009, 2011
VCPIP1	ENST00000310421.4	valosin containing protein (p97)/p47 complex interacting protein 1	228	1	1	0	0	0	0	0	0	0	hsa-miR-140-5p	-0.21	-0.27	0.45	2007, 2009, 2011
GLI3	ENST00000395925.3	GLI family zinc finger 3	544	1	0	1	0	0	0	0	0	2	hsa-miR-140-5p	-0.21	-0.22	0.64	2009, 2011
SOX4	ENST00000244745.1	SRY (sex determining region Y)-box 4	2736	1	0	1	0	0	0	0	0	0	hsa-miR-140-5p	-0.21	-0.21	0.62	2007, 2009, 2011
MED13	ENST00000397786.2	mediator complex subunit 13	561	1	1	0	0	0	0	0	0	0	hsa-miR-140-5p	-0.21	-0.34	0.53	2007, 2009, 2011
UST	ENST00000367463.4	uronyl-2-sulfotransferase	933	1	0	1	0	0	0	0	0	1	hsa-miR-140-5p	-0.21	-0.22	0.49
PDE7A	ENST00000401827.3	phosphodiesterase 7A	84	1	0	1	0	0	0	0	0	2	hsa-miR-140-5p	-0.21	-0.22	0.66
TULP4	ENST00000367097.3	tubby like protein 4	93	1	0	1	0	2	0	1	1	1	hsa-miR-140-5p	-0.21	-0.22	0.58
UBXN7	ENST00000296328.4	UBX domain protein 7	95	1	1	0	0	0	0	0	0	1	hsa-miR-140-5p	-0.21	-0.27	0.38	2011
SLC39A9	ENST00000031146.4	solute carrier family 39, member 9	824	1	0	1	0	0	0	0	0	0	hsa-miR-140-5p	-0.21	-0.23	0.50	2009, 2011
TBC1D12	ENST00000225235.4	TBC1 domain family, member 12	172	1	0	1	0	1	0	1	0	0	hsa-miR-140-5p	-0.21	-0.35	0.64	2009
OSTM1	ENST00000193322.3	osteopetrosis associated transmembrane protein 1	63	1	0	1	0	1*	0	0	0	1	hsa-miR-140-5p	-0.20	-0.23	0.55	2007, 2009, 2011
TMEM168	ENST00000312814.6	transmembrane protein 168	195	1	0	0	1	1	1	0	0	0	hsa-miR-140-5p	-0.20	-0.44	0.51
IGFBP5	ENST00000233813.4	insulin-like growth factor binding protein 5	10709	1	1	0	0	0	0	0	0	0	hsa-miR-140-5p	-0.20	-0.47	0.78	2007, 2009, 2011
RNF169	ENST00000299563.4	ring finger protein 169	204	1	1	0	0	0	0	0	0	1	hsa-miR-140-5p	-0.20	-0.23	0.45	2009, 2011
NFYA	ENST00000341376.6	nuclear transcription factor Y, alpha	177	1	0	1	0	0	0	0	0	0	hsa-miR-140-5p	-0.20	-0.20	0.57	2009, 2011
PABPC1L2B	ENST00000373521.2	poly(A) binding protein, cytoplasmic 1-like 2B	5	1	0	1	0	0	0	0	0	0	hsa-miR-140-5p	-0.20	-0.20	0.45	2011
LMAN1	ENST00000251047.5	lectin, mannose-binding, 1	2293	1	1	0	0	0	0	0	0	0	hsa-miR-140-5p	-0.20	-0.24	0.24
PDGFRA	ENST00000257290.5	platelet-derived growth factor receptor, alpha polypeptide	39	1	0	1	0	0	0	0	0	1	hsa-miR-140-5p	-0.20	-0.20	0.63	2011
PABPC1L2A	ENST00000373519.1	poly(A) binding protein, cytoplasmic 1-like 2A	5	1	0	1	0	0	0	0	0	0	hsa-miR-140-5p	-0.20	-0.20	0.44
BAZ2B	ENST00000392782.1	bromodomain adjacent to zinc finger domain, 2B	25	1	0	1	0	1	0	1	0	1	hsa-miR-140-5p	-0.20	-0.32	0.68	2011
RFX7	ENST00000423270.1	regulatory factor X, 7	1049	1	0	1	0	0	0	0	0	0	hsa-miR-140-5p	-0.20	-0.20	0.58	2007, 2009, 2011
PLD2	ENST00000263088.6	phospholipase D2	57	1	0	1	0	0	0	0	0	0	hsa-miR-140-5p	-0.20	-0.20	0.49
DNM3	ENST00000367731.1	dynamin 3	59	1	0	1	0	1	0	1	0	0	hsa-miR-140-5p	-0.20	-0.20	0.54	2007, 2009, 2011
PTBP3	ENST00000374257.1	polypyrimidine tract binding protein 3	214	1	0	0	1	0	0	0	0	1	hsa-miR-140-5p	-0.19	-0.21	0.38	2007, 2009, 2011
TMEM50A	ENST00000374358.4	transmembrane protein 50A	228	1	1	0	0	0	0	0	0	0	hsa-miR-140-5p	-0.19	-0.36	0.31	2009, 2011
FLRT2	ENST00000330753.4	fibronectin leucine rich transmembrane protein 2	73	1	0	1	0	1	0	1	0	0	hsa-miR-140-5p	-0.19	-0.23	0.57	2009, 2011
SULF1	ENST00000458141.2	sulfatase 1	11	1	0	1	0	0	0	0	0	0	hsa-miR-140-5p	-0.19	-0.19	0.52	2007, 2009, 2011
NCS1	ENST00000372398.3	neuronal calcium sensor 1	1083	1	0	1	0	0	0	0	0	0	hsa-miR-140-5p	-0.19	-0.19	0.48	2007, 2009, 2011
NAALADL2	ENST00000454872.1	N-acetylated alpha-linked acidic dipeptidase-like 2	5	1	0	1	0	0	0	0	0	0	hsa-miR-140-5p	-0.19	-0.19	0.45	2009, 2011
HSPA13	ENST00000285667.3	heat shock protein 70kDa family, member 13	2175	1	0	1	0	0	0	0	0	0	hsa-miR-140-5p	-0.19	-0.21	0.61	2007, 2009, 2011
PPP1R12A	ENST00000261207.5	protein phosphatase 1, regulatory subunit 12A	276	1	0	1	0	0	0	0	0	0	hsa-miR-140-5p	-0.19	-0.19	0.54	2009, 2011
ANKRD52	ENST00000267116.7	ankyrin repeat domain 52	2913	1	0	1	0	0	0	0	0	1	hsa-miR-140-5p	-0.18	-0.18	0.53	2009, 2011
ST5	ENST00000526757.1	suppression of tumorigenicity 5	139	1	0	1	0	1	0	1	0	0	hsa-miR-140-5p	-0.18	-0.27	0.66	2007, 2009, 2011
PROX2	ENST00000556084.2	prospero homeobox 2	5	1	0	1	0	0	0	0	0	0	hsa-miR-140-5p	-0.18	-0.18	0.52
SLMAP	ENST00000295951.3	sarcolemma associated protein	208	1	0	1	0	0	0	0	0	1	hsa-miR-140-5p	-0.18	-0.21	0.44	2007
ZDHHC20	ENST00000320220.9	zinc finger, DHHC-type containing 20	1486	1	0	1	0	1	0	1	0	0	hsa-miR-140-5p	-0.18	-0.34	< 0.1
STOX2	ENST00000308497.4	storkhead box 2	379	1	0	1	0	0	0	0	0	0	hsa-miR-140-5p	-0.18	-0.18	0.49
JMJD7-PLA2G4B	ENST00000342159.4	JMJD7-PLA2G4B readthrough	14	1	0	0	1	0	0	0	0	0	hsa-miR-140-5p	-0.18	-0.18	ORF
NCOA1	ENST00000405141.1	nuclear receptor coactivator 1	200	1	0	1	0	0	0	0	0	0	hsa-miR-140-5p	-0.18	-0.18	ORF
TRIO	ENST00000344204.4	trio Rho guanine nucleotide exchange factor	365	1	0	1	0	0	0	0	0	1	hsa-miR-140-5p	-0.18	-0.18	0.47
SP4	ENST00000222584.3	Sp4 transcription factor	131	1	0	0	1	0	0	0	0	1	hsa-miR-140-5p	-0.18	-0.18	0.37
TPCN1	ENST00000335509.6	two pore segment channel 1	401	1	0	1	0	0	0	0	0	1	hsa-miR-140-5p	-0.18	-0.18	0.64	2011
ENTPD5	ENST00000334696.6	ectonucleoside triphosphate diphosphohydrolase 5	105	1	0	1	0	0	0	0	0	0	hsa-miR-140-5p	-0.18	-0.18	0.44	2007
BCL2L2	ENST00000250405.5	BCL2-like 2	1380	1	0	1	0	0	0	0	0	0	hsa-miR-140-5p	-0.18	-0.18	0.55	2007, 2009, 2011
DYNC1LI2	ENST00000258198.2	dynein, cytoplasmic 1, light intermediate chain 2	137	1	0	0	1	0	0	0	0	1	hsa-miR-140-5p	-0.18	-0.21	0.57	2007
CDH11	ENST00000394156.3	cadherin 11, type 2, OB-cadherin (osteoblast)	448	1	0	1	0	0	0	0	0	0	hsa-miR-140-5p	-0.17	-0.17	ORF
NLK	ENST00000407008.3	nemo-like kinase	61	1	1	0	0	0	0	0	0	0	hsa-miR-140-5p	-0.17	-0.59	0.73	2007, 2009, 2011
MECOM	ENST00000460814.1	MDS1 and EVI1 complex locus	138	1	0	0	1	0	0	0	0	0	hsa-miR-140-5p	-0.17	-0.18	0.45
CADM3	ENST00000368125.4	cell adhesion molecule 3	5	1	0	1	0	1	0	1	0	0	hsa-miR-140-5p	-0.17	-0.17	0.75	2011
FYCO1	ENST00000296137.2	FYVE and coiled-coil domain containing 1	91	1	0	1	0	2	0	2	0	0	hsa-miR-140-5p	-0.17	-0.18	0.48
MOB1B	ENST00000309395.2	MOB kinase activator 1B	54	1	0	1	0	0	0	0	0	0	hsa-miR-140-5p	-0.17	-0.18	0.50
MARK1	ENST00000366918.4	MAP/microtubule affinity-regulating kinase 1	192	1	1	0	0	0	0	0	0	0	hsa-miR-140-5p	-0.17	-0.40	0.65	2009, 2011
ZHX1	ENST00000395571.3	zinc fingers and homeoboxes 1	88	1	0	0	1	0	0	0	0	1	hsa-miR-140-5p	-0.17	-0.17	0.37	2007, 2009, 2011
SULF2	ENST00000359930.4	sulfatase 2	103	1	0	0	1	0	0	0	0	0	hsa-miR-140-5p	-0.17	-0.17	0.48	2011
SORCS1	ENST00000369698.1	sortilin-related VPS10 domain containing receptor 1	88	1	0	0	1	0	0	0	0	0	hsa-miR-140-5p	-0.17	-0.17	0.35
RPS6KA6	ENST00000262752.2	ribosomal protein S6 kinase, 90kDa, polypeptide 6	156	1	0	1	0	0	0	0	0	0	hsa-miR-140-5p	-0.17	-0.17	0.54	2011
CCDC85C	ENST00000380243.4	coiled-coil domain containing 85C	86	1	0	1	0	1	0	0	1	2	hsa-miR-140-5p	-0.17	-0.20	0.65	2011
ERBB2IP	ENST00000284037.5	erbb2 interacting protein	177	1	0	1	0	0	0	0	0	0	hsa-miR-140-5p	-0.17	-0.17	0.58	2007, 2009, 2011
MAGI2	ENST00000419488.1	membrane associated guanylate kinase, WW and PDZ domain containing 2	43	1	0	0	1	0	0	0	0	0	hsa-miR-140-5p	-0.16	-0.18	0.46	2007, 2009, 2011
HMBOX1	ENST00000397358.3	homeobox containing 1	27	1	0	1	0	0	0	0	0	1	hsa-miR-140-5p	-0.16	-0.16	0.44
MATR3	ENST00000510056.1	matrin 3	216	1	0	0	1	0	0	0	0	0	hsa-miR-140-5p	-0.16	-0.16	0.40
SLC44A2	ENST00000335757.5	solute carrier family 44 (choline transporter), member 2	720	1	1	0	0	0	0	0	0	0	hsa-miR-140-5p	-0.16	-0.38	0.52	2009, 2011
PHF6	ENST00000332070.3	PHD finger protein 6	630	1	0	0	1	0	0	0	0	0	hsa-miR-140-5p	-0.16	-0.16	0.38	2007
PPP1R9A	ENST00000289495.5	protein phosphatase 1, regulatory subunit 9A	46	1	0	1	0	1	0	1	0	1	hsa-miR-140-5p	-0.16	-0.19	0.49	2009, 2011
ZNF827	ENST00000379448.4	zinc finger protein 827	17	2	1	1	0	0	0	0	0	0	hsa-miR-140-5p	-0.16	-0.16	0.49	2007, 2009, 2011
LHX9	ENST00000367390.3	LIM homeobox 9	40	1	0	0	1	0	0	0	0	0	hsa-miR-140-5p	-0.16	-0.16	0.40
FOXN2	ENST00000340553.3	forkhead box N2	441	1	0	1	0	0	0	0	0	0	hsa-miR-140-5p	-0.16	-0.16	0.45	2007, 2009, 2011
IMPG1	ENST00000369963.3	interphotoreceptor matrix proteoglycan 1	5	1	0	0	1	1	0	1	0	1	hsa-miR-140-5p	-0.16	-0.16	< 0.1
ABCA1	ENST00000374736.3	ATP-binding cassette, sub-family A (ABC1), member 1	184	1	0	1	0	0	0	0	0	0	hsa-miR-140-5p	-0.16	-0.17	0.62	2007, 2009, 2011
IFFO2	ENST00000455833.2	intermediate filament family orphan 2	139	1	0	1	0	0	0	0	0	0	hsa-miR-140-5p	-0.16	-0.19	0.46	2011
NUCKS1	ENST00000367142.4	nuclear casein kinase and cyclin-dependent kinase substrate 1	1692	2	1	1	0	0	0	0	0	1	hsa-miR-140-5p	-0.15	-0.55	0.49	2011
CDK17	ENST00000543119.2	cyclin-dependent kinase 17	475	1	0	0	1	0	0	0	0	0	hsa-miR-140-5p	-0.15	-0.16	0.47	2011
SBF1	ENST00000380817.3	SET binding factor 1	2045	1	0	0	1	0	0	0	0	0	hsa-miR-140-5p	-0.15	-0.15	0.51
CTTNBP2	ENST00000160373.3	cortactin binding protein 2	29	1	0	0	1	0	0	0	0	0	hsa-miR-140-5p	-0.15	-0.15	0.33	2007
ERBB4	ENST00000342788.4	v-erb-b2 avian erythroblastic leukemia viral oncogene homolog 4	27	1	0	1	0	0	0	0	0	1	hsa-miR-140-5p	-0.15	-0.18	0.48	2011
TOP2B	ENST00000542520.1	topoisomerase (DNA) II beta 180kDa	28	2	0	2	0	0	0	0	0	0	hsa-miR-140-5p	-0.15	-0.67	0.74
ATP11A	ENST00000487903.1	ATPase, class VI, type 11A	731	1	0	1	0	1	0	1	0	1	hsa-miR-140-5p	-0.15	-0.21	0.71	2011
LYSMD3	ENST00000509384.1	LysM, putative peptidoglycan-binding, domain containing 3	92	1	1	0	0	0	0	0	0	0	hsa-miR-140-5p	-0.15	-0.42	0.31	2007, 2011
AMER1	ENST00000330258.3	APC membrane recruitment protein 1	11	1	0	1	0	1	0	0	1	1	hsa-miR-140-5p	-0.15	-0.15	0.46	2007, 2009, 2011
HNRNPH3	ENST00000265866.7	heterogeneous nuclear ribonucleoprotein H3 (2H9)	4505	1	0	1	0	0	0	0	0	0	hsa-miR-140-5p	-0.15	-0.34	0.54	2007, 2009, 2011
ZBTB41	ENST00000367405.4	zinc finger and BTB domain containing 41	33	1	1	0	0	0	0	0	0	0	hsa-miR-140-5p	-0.15	-0.16	0.25	2009, 2011
HEY1	ENST00000354724.3	hairy/enhancer-of-split related with YRPW motif 1	33	1	1	0	0	0	0	0	0	0	hsa-miR-140-5p	-0.15	-0.49	0.31	2011

## Sheet: hsa-miR-143-5p
Ortholog of target gene	Representative transcript	Gene name	3P-seq tags + 5	Total sites	8mer sites	7mer-m8 sites	7mer-A1 sites	6mer sites	Representative miRNA	Cumulative weighted context++ score	Total context++ score	Aggregate PCT
SLC24A5	ENST00000482911.2	solute carrier family 24 (sodium/potassium/calcium exchanger), member 5	5	2	1	1	0	0	hsa-miR-143-5p	-0.70	-0.70	N/A
LY9	ENST00000368039.2	lymphocyte antigen 9	5	2	1	1	0	1	hsa-miR-143-5p	-0.63	-0.63	N/A
HN1	ENST00000476258.1	hematological and neurological expressed 1	15013	1	1	0	0	0	hsa-miR-143-5p	-0.62	-0.62	N/A
ANKFY1	ENST00000341657.4	ankyrin repeat and FYVE domain containing 1	969	2	0	1	1	5	hsa-miR-143-5p	-0.61	-0.98	N/A
EMC2	ENST00000220853.3	ER membrane protein complex subunit 2	756	1	1	0	0	1	hsa-miR-143-5p	-0.61	-0.62	N/A
VWC2L	ENST00000427124.1	von Willebrand factor C domain containing protein 2-like	5	2	2	0	0	1	hsa-miR-143-5p	-0.59	-0.59	N/A
NPLOC4	ENST00000572760.1	nuclear protein localization 4 homolog (S. cerevisiae)	1360	3	2	1	0	1	hsa-miR-143-5p	-0.58	-0.70	N/A
HMGA2	ENST00000403681.2	high mobility group AT-hook 2	8021	3	0	2	1	0	hsa-miR-143-5p	-0.57	-0.58	N/A
THY1	ENST00000284240.5	Thy-1 cell surface antigen	2345	3	2	0	1	0	hsa-miR-143-5p	-0.57	-0.87	N/A
PTHLH	ENST00000395872.1	parathyroid hormone-like hormone	32	1	1	0	0	0	hsa-miR-143-5p	-0.56	-0.56	N/A
C15orf48	ENST00000344300.3	chromosome 15 open reading frame 48	277	2	0	1	1	0	hsa-miR-143-5p	-0.55	-0.55	N/A
SNX3	ENST00000230085.8	sorting nexin 3	1843	2	1	0	1	0	hsa-miR-143-5p	-0.54	-0.56	N/A
STMN1	ENST00000455785.2	stathmin 1	30059	1	1	0	0	0	hsa-miR-143-5p	-0.54	-0.55	N/A
SMDT1	ENST00000331479.3	single-pass membrane protein with aspartate-rich tail 1	567	1	1	0	0	0	hsa-miR-143-5p	-0.54	-0.54	N/A
TAC4	ENST00000352793.2	tachykinin 4 (hemokinin)	5	1	1	0	0	1	hsa-miR-143-5p	-0.54	-0.54	N/A
ELTD1	ENST00000370742.3	EGF, latrophilin and seven transmembrane domain containing 1	13	2	1	1	0	0	hsa-miR-143-5p	-0.53	-0.53	N/A
C12orf61	ENST00000408887.2	chromosome 12 open reading frame 61	5	1	1	0	0	0	hsa-miR-143-5p	-0.51	-0.51	N/A
FAM182B	ENST00000376403.1	family with sequence similarity 182, member B	9	1	1	0	0	0	hsa-miR-143-5p	-0.49	-0.49	N/A
KMO	ENST00000366559.4	kynurenine 3-monooxygenase (kynurenine 3-hydroxylase)	5	3	1	1	1	0	hsa-miR-143-5p	-0.49	-0.49	N/A
HSFX1	ENST00000370416.4	heat shock transcription factor family, X linked 1	5	1	1	0	0	0	hsa-miR-143-5p	-0.49	-0.49	N/A
TRAM1L1	ENST00000310754.4	translocation associated membrane protein 1-like 1	7	1	1	0	0	1	hsa-miR-143-5p	-0.48	-0.48	N/A
H2BFWT	ENST00000217926.5	H2B histone family, member W, testis-specific	5	1	1	0	0	0	hsa-miR-143-5p	-0.47	-0.48	N/A
C12orf4	ENST00000261250.3	chromosome 12 open reading frame 4	37	1	1	0	0	0	hsa-miR-143-5p	-0.47	-0.47	N/A
HSFX2	ENST00000524178.1	heat shock transcription factor family, X linked 2	5	1	1	0	0	0	hsa-miR-143-5p	-0.47	-0.47	N/A
DIRC2	ENST00000261038.5	disrupted in renal carcinoma 2	1041	1	1	0	0	1	hsa-miR-143-5p	-0.47	-0.47	N/A
MTFR1	ENST00000458689.2	mitochondrial fission regulator 1	1051	1	1	0	0	0	hsa-miR-143-5p	-0.46	-0.46	N/A
SGCZ	ENST00000382080.1	sarcoglycan, zeta	5	1	1	0	0	0	hsa-miR-143-5p	-0.46	-0.46	N/A
FAM111B	ENST00000411426.1	family with sequence similarity 111, member B	39	2	1	0	1	1	hsa-miR-143-5p	-0.46	-0.51	N/A
TMEM37	ENST00000306406.4	transmembrane protein 37	2076	3	1	0	2	1	hsa-miR-143-5p	-0.45	-0.46	N/A
AL603965.1	ENST00000335083.5	Protein LOC100996760	5	2	1	1	0	1	hsa-miR-143-5p	-0.45	-0.45	N/A
AL591684.1	ENST00000374258.3	Protein LOC100996760	5	2	1	1	0	1	hsa-miR-143-5p	-0.45	-0.45	N/A
C7orf41	ENST00000324453.8	chromosome 7 open reading frame 41	235	2	1	1	0	3	hsa-miR-143-5p	-0.45	-0.52	N/A
MOB1B	ENST00000309395.2	MOB kinase activator 1B	54	3	0	3	0	0	hsa-miR-143-5p	-0.45	-0.46	N/A
ZNF367	ENST00000375256.4	zinc finger protein 367	325	2	1	1	0	0	hsa-miR-143-5p	-0.45	-0.45	N/A
ARPP21	ENST00000428373.1	cAMP-regulated phosphoprotein, 21kDa	5	1	1	0	0	0	hsa-miR-143-5p	-0.45	-0.45	N/A
AKAP4	ENST00000376056.2	A kinase (PRKA) anchor protein 4	5	1	1	0	0	0	hsa-miR-143-5p	-0.45	-0.45	N/A
BTG4	ENST00000525791.1	B-cell translocation gene 4	5	1	1	0	0	0	hsa-miR-143-5p	-0.44	-0.44	N/A
ERP27	ENST00000266397.2	endoplasmic reticulum protein 27	5	1	1	0	0	0	hsa-miR-143-5p	-0.43	-0.43	N/A
ZFP36L1	ENST00000555997.1	ZFP36 ring finger protein-like 1	231	2	1	1	0	1	hsa-miR-143-5p	-0.43	-0.51	N/A
C2orf88	ENST00000340623.4	chromosome 2 open reading frame 88	156	1	1	0	0	0	hsa-miR-143-5p	-0.43	-0.45	N/A
ZNF85	ENST00000328178.8	zinc finger protein 85	35	3	1	1	1	0	hsa-miR-143-5p	-0.43	-0.46	N/A
SSR4	ENST00000370086.3	signal sequence receptor, delta	6838	1	1	0	0	0	hsa-miR-143-5p	-0.42	-0.43	N/A
WBP11	ENST00000261167.2	WW domain binding protein 11	130	1	1	0	0	0	hsa-miR-143-5p	-0.42	-0.42	N/A
GDAP2	ENST00000369443.5	ganglioside induced differentiation associated protein 2	656	1	1	0	0	0	hsa-miR-143-5p	-0.42	-0.42	N/A
MARVELD3	ENST00000268485.3	MARVEL domain containing 3	55	3	2	1	0	0	hsa-miR-143-5p	-0.42	-0.69	N/A
JDP2	ENST00000435893.2	Jun dimerization protein 2	110	3	1	1	1	1	hsa-miR-143-5p	-0.42	-0.49	N/A
HIF1A	ENST00000323441.6	hypoxia inducible factor 1, alpha subunit (basic helix-loop-helix transcription factor)	1955	1	1	0	0	1	hsa-miR-143-5p	-0.42	-0.46	N/A
PPP2CA	ENST00000481195.1	protein phosphatase 2, catalytic subunit, alpha isozyme	11344	1	1	0	0	1	hsa-miR-143-5p	-0.41	-0.41	N/A
VSNL1	ENST00000406397.1	visinin-like 1	89	3	2	0	1	0	hsa-miR-143-5p	-0.41	-0.72	N/A
ABHD10	ENST00000494817.1	abhydrolase domain containing 10	929	1	1	0	0	0	hsa-miR-143-5p	-0.41	-0.47	N/A
FGF1	ENST00000360966.5	fibroblast growth factor 1 (acidic)	88	2	1	0	1	1	hsa-miR-143-5p	-0.41	-0.64	N/A
RASD1	ENST00000225688.3	RAS, dexamethasone-induced 1	6	1	1	0	0	0	hsa-miR-143-5p	-0.40	-0.40	N/A
IKZF2	ENST00000457361.1	IKAROS family zinc finger 2 (Helios)	32	3	1	1	1	1	hsa-miR-143-5p	-0.40	-0.40	N/A
TAX1BP1	ENST00000396319.2	Tax1 (human T-cell leukemia virus type I) binding protein 1	1251	2	0	2	0	0	hsa-miR-143-5p	-0.40	-0.40	N/A
CITED2	ENST00000367651.2	Cbp/p300-interacting transactivator, with Glu/Asp-rich carboxy-terminal domain, 2	1071	1	1	0	0	0	hsa-miR-143-5p	-0.39	-0.45	N/A
SHQ1	ENST00000325599.8	SHQ1, H/ACA ribonucleoprotein assembly factor	29	2	0	2	0	0	hsa-miR-143-5p	-0.39	-0.39	N/A
ACSM1	ENST00000307493.4	acyl-CoA synthetase medium-chain family member 1	5	1	1	0	0	0	hsa-miR-143-5p	-0.39	-0.39	N/A
GLRA2	ENST00000218075.4	glycine receptor, alpha 2	5	1	1	0	0	0	hsa-miR-143-5p	-0.39	-0.39	N/A
SMYD2	ENST00000366957.5	SET and MYND domain containing 2	1381	2	1	0	1	0	hsa-miR-143-5p	-0.39	-0.40	N/A
DNTTIP1	ENST00000372622.3	deoxynucleotidyltransferase, terminal, interacting protein 1	2558	1	1	0	0	0	hsa-miR-143-5p	-0.38	-0.38	N/A
C5orf24	ENST00000394976.3	chromosome 5 open reading frame 24	2668	2	1	1	0	0	hsa-miR-143-5p	-0.37	-0.39	N/A
USP14	ENST00000261601.7	ubiquitin specific peptidase 14 (tRNA-guanine transglycosylase)	561	2	1	1	0	1	hsa-miR-143-5p	-0.37	-0.40	N/A
DDX24	ENST00000330836.5	DEAD (Asp-Glu-Ala-Asp) box helicase 24	454	1	1	0	0	0	hsa-miR-143-5p	-0.37	-0.37	N/A
NOL4	ENST00000261592.5	nucleolar protein 4	12	2	1	0	1	0	hsa-miR-143-5p	-0.37	-0.37	N/A
TTC38	ENST00000381031.3	tetratricopeptide repeat domain 38	1352	2	1	1	0	1	hsa-miR-143-5p	-0.37	-0.40	N/A
SLC35E3	ENST00000398004.2	solute carrier family 35, member E3	250	1	0	1	0	0	hsa-miR-143-5p	-0.37	-0.37	N/A
CLEC14A	ENST00000342213.2	C-type lectin domain family 14, member A	5	1	1	0	0	0	hsa-miR-143-5p	-0.37	-0.37	N/A
CYP2C8	ENST00000371270.3	cytochrome P450, family 2, subfamily C, polypeptide 8	14	1	1	0	0	0	hsa-miR-143-5p	-0.37	-0.37	N/A
CASK	ENST00000421587.2	calcium/calmodulin-dependent serine protein kinase (MAGUK family)	892	1	1	0	0	0	hsa-miR-143-5p	-0.36	-0.37	N/A
AASDHPPT	ENST00000278618.4	aminoadipate-semialdehyde dehydrogenase-phosphopantetheinyl transferase	317	1	1	0	0	0	hsa-miR-143-5p	-0.36	-0.38	N/A
AC104841.2	ENST00000601871.1	HCG1777198, isoform CRA_a; PRO2900; Uncharacterized protein	5	2	1	0	1	0	hsa-miR-143-5p	-0.36	-0.36	N/A
PLEKHA1	ENST00000538022.1	pleckstrin homology domain containing, family A (phosphoinositide binding specific) member 1	1172	1	1	0	0	0	hsa-miR-143-5p	-0.36	-0.39	N/A
HIST1H3F	ENST00000446824.2	histone cluster 1, H3f	22	2	1	1	0	0	hsa-miR-143-5p	-0.36	-0.48	N/A
HBS1L	ENST00000367837.5	HBS1-like (S. cerevisiae)	2367	2	2	0	0	1	hsa-miR-143-5p	-0.36	-0.48	N/A
KDM2A	ENST00000529006.2	lysine (K)-specific demethylase 2A	729	2	0	2	0	2	hsa-miR-143-5p	-0.36	-0.36	N/A
TTC4	ENST00000371281.3	tetratricopeptide repeat domain 4	575	1	1	0	0	0	hsa-miR-143-5p	-0.35	-0.37	N/A
PPL	ENST00000345988.2	periplakin	849	3	1	0	2	1	hsa-miR-143-5p	-0.35	-0.42	N/A
ZNF347	ENST00000334197.7	zinc finger protein 347	33	3	1	2	0	1	hsa-miR-143-5p	-0.35	-0.38	N/A
VNN3	ENST00000392393.3	vanin 3	5	1	1	0	0	0	hsa-miR-143-5p	-0.35	-0.35	N/A
IBA57-AS1	ENST00000366713.1	IBA57 antisense RNA 1 (head to head)	5	1	0	1	0	0	hsa-miR-143-5p	-0.35	-0.35	N/A
PBOV1	ENST00000527246.2	prostate and breast cancer overexpressed 1	5	1	1	0	0	0	hsa-miR-143-5p	-0.34	-0.34	N/A
DOK6	ENST00000382713.5	docking protein 6	8	2	1	1	0	1	hsa-miR-143-5p	-0.34	-0.34	N/A
TMPRSS5	ENST00000536856.1	transmembrane protease, serine 5	8	1	1	0	0	0	hsa-miR-143-5p	-0.34	-0.34	N/A
RRS1	ENST00000320270.2	RRS1 ribosome biogenesis regulator homolog (S. cerevisiae)	1793	2	1	1	0	0	hsa-miR-143-5p	-0.34	-0.44	N/A
NFKBIA	ENST00000216797.5	nuclear factor of kappa light polypeptide gene enhancer in B-cells inhibitor, alpha	228	2	1	1	0	0	hsa-miR-143-5p	-0.34	-0.41	N/A
AIFM1	ENST00000535724.1	apoptosis-inducing factor, mitochondrion-associated, 1	2582	2	1	1	0	0	hsa-miR-143-5p	-0.34	-0.41	N/A
GLCE	ENST00000559420.2	glucuronic acid epimerase	25	3	1	2	0	1	hsa-miR-143-5p	-0.34	-0.41	N/A
TFDP1	ENST00000375370.5	transcription factor Dp-1	8913	1	1	0	0	0	hsa-miR-143-5p	-0.34	-0.34	N/A
TCTA	ENST00000273590.3	T-cell leukemia translocation altered	204	1	1	0	0	1	hsa-miR-143-5p	-0.34	-0.41	N/A
EID1	ENST00000530028.2	EP300 interacting inhibitor of differentiation 1	6579	1	1	0	0	1	hsa-miR-143-5p	-0.34	-0.34	N/A
ZFAND5	ENST00000237937.3	zinc finger, AN1-type domain 5	2522	2	0	1	1	1	hsa-miR-143-5p	-0.34	-0.34	N/A
FAM81A	ENST00000288228.5	family with sequence similarity 81, member A	53	1	1	0	0	0	hsa-miR-143-5p	-0.34	-0.34	N/A
RP11-366L20.2	ENST00000356215.2	Uncharacterized protein	5	1	1	0	0	2	hsa-miR-143-5p	-0.34	-0.34	N/A
DNAH12	ENST00000311202.6	dynein, axonemal, heavy chain 12	5	2	0	2	0	0	hsa-miR-143-5p	-0.34	-0.34	N/A
ISL1	ENST00000230658.7	ISL LIM homeobox 1	67	1	1	0	0	0	hsa-miR-143-5p	-0.34	-0.34	N/A
HOXA6	ENST00000222728.3	homeobox A6	5	1	1	0	0	0	hsa-miR-143-5p	-0.34	-0.34	N/A
RHOQ	ENST00000238738.4	ras homolog family member Q	179	2	1	0	1	0	hsa-miR-143-5p	-0.33	-0.34	N/A
RP11-363G10.2	ENST00000375625.3		5	1	1	0	0	3	hsa-miR-143-5p	-0.33	-0.33	N/A
RP11-114H20.1	ENST00000375644.3		5	1	1	0	0	3	hsa-miR-143-5p	-0.33	-0.33	N/A
ZNF772	ENST00000425074.3	zinc finger protein 772	22	1	1	0	0	0	hsa-miR-143-5p	-0.33	-0.45	N/A
CTRL	ENST00000574481.1	chymotrypsin-like	44	1	1	0	0	0	hsa-miR-143-5p	-0.33	-0.66	N/A
ZNF626	ENST00000291750.6	zinc finger protein 626	24	2	0	1	1	0	hsa-miR-143-5p	-0.33	-0.60	N/A
SCRG1	ENST00000296506.3	stimulator of chondrogenesis 1	5	3	0	3	0	0	hsa-miR-143-5p	-0.33	-0.33	N/A
PPP3R1	ENST00000234310.3	protein phosphatase 3, regulatory subunit B, alpha	117	2	1	0	1	0	hsa-miR-143-5p	-0.33	-0.35	N/A
KRTAP20-4	ENST00000382828.2	keratin associated protein 20-4	5	1	0	1	0	0	hsa-miR-143-5p	-0.33	-0.33	N/A
ADTRP	ENST00000414691.3	androgen-dependent TFPI-regulating protein	5	1	1	0	0	0	hsa-miR-143-5p	-0.32	-0.32	N/A
PDX1	ENST00000381033.4	pancreatic and duodenal homeobox 1	220	2	1	0	1	0	hsa-miR-143-5p	-0.32	-0.32	N/A
PABPC1L2B	ENST00000373521.2	poly(A) binding protein, cytoplasmic 1-like 2B	5	1	1	0	0	0	hsa-miR-143-5p	-0.32	-0.32	N/A
HAS3	ENST00000306560.1	hyaluronan synthase 3	15	2	0	1	1	0	hsa-miR-143-5p	-0.32	-0.32	N/A
AAGAB	ENST00000261880.5	alpha- and gamma-adaptin binding protein	2536	1	1	0	0	0	hsa-miR-143-5p	-0.32	-0.32	N/A
TMEM45B	ENST00000281441.3	transmembrane protein 45B	67	2	1	1	0	0	hsa-miR-143-5p	-0.32	-0.40	N/A
PABPC1L2A	ENST00000373519.1	poly(A) binding protein, cytoplasmic 1-like 2A	5	1	1	0	0	0	hsa-miR-143-5p	-0.32	-0.32	N/A
ULBP1	ENST00000229708.3	UL16 binding protein 1	16	3	0	0	3	2	hsa-miR-143-5p	-0.32	-0.32	N/A
RAB37	ENST00000392610.1	RAB37, member RAS oncogene family	875	2	1	0	1	0	hsa-miR-143-5p	-0.32	-0.32	N/A
LRP1B	ENST00000389484.3	low density lipoprotein receptor-related protein 1B	26	2	0	2	0	1	hsa-miR-143-5p	-0.32	-0.34	N/A
SKIDA1	ENST00000449193.2	SKI/DACH domain containing 1	18	1	1	0	0	0	hsa-miR-143-5p	-0.32	-0.32	N/A
SPTBN1	ENST00000356805.4	spectrin, beta, non-erythrocytic 1	959	1	1	0	0	0	hsa-miR-143-5p	-0.32	-0.37	N/A
C1orf158	ENST00000288048.5	chromosome 1 open reading frame 158	5	2	1	1	0	0	hsa-miR-143-5p	-0.31	-0.31	N/A
BSPRY	ENST00000374183.4	B-box and SPRY domain containing	14	1	1	0	0	0	hsa-miR-143-5p	-0.31	-0.31	N/A
SLC6A5	ENST00000525748.1	solute carrier family 6 (neurotransmitter transporter), member 5	5	2	1	1	0	0	hsa-miR-143-5p	-0.31	-0.31	N/A
IVD	ENST00000249760.2	isovaleryl-CoA dehydrogenase	484	2	1	1	0	1	hsa-miR-143-5p	-0.31	-0.36	N/A
DDX56	ENST00000258772.5	DEAD (Asp-Glu-Ala-Asp) box helicase 56	113	1	1	0	0	0	hsa-miR-143-5p	-0.31	-0.31	N/A
SNTN	ENST00000496807.1	sentan, cilia apical structure protein	5	1	1	0	0	0	hsa-miR-143-5p	-0.31	-0.31	N/A
EOGT	ENST00000383701.3	EGF domain-specific O-linked N-acetylglucosamine (GlcNAc) transferase	302	1	1	0	0	1	hsa-miR-143-5p	-0.31	-0.33	N/A
Z98049.1	ENST00000598601.1	CDNA FLJ25492 fis, clone CBR01389; Uncharacterized protein	5	1	1	0	0	0	hsa-miR-143-5p	-0.31	-0.31	N/A
CRYBG3	ENST00000389622.2	beta-gamma crystallin domain containing 3	46	1	1	0	0	0	hsa-miR-143-5p	-0.31	-0.31	N/A
BOD1	ENST00000311086.4	biorientation of chromosomes in cell division 1	1465	1	1	0	0	0	hsa-miR-143-5p	-0.31	-0.31	N/A
MTRNR2L10	ENST00000545075.1	MT-RNR2-like 10	7	1	0	1	0	0	hsa-miR-143-5p	-0.31	-0.31	N/A
SLC35D3	ENST00000331858.4	solute carrier family 35, member D3	13	1	1	0	0	0	hsa-miR-143-5p	-0.31	-0.31	N/A
MTRNR2L7	ENST00000544824.1	MT-RNR2-like 7	5	1	0	1	0	0	hsa-miR-143-5p	-0.31	-0.31	N/A
C21orf49	ENST00000382375.4	chromosome 21 open reading frame 49	5	4	0	3	1	0	hsa-miR-143-5p	-0.30	-0.30	N/A
FABP3	ENST00000373713.2	fatty acid binding protein 3, muscle and heart (mammary-derived growth inhibitor)	168	1	0	1	0	0	hsa-miR-143-5p	-0.30	-0.30	N/A
MIEN1	ENST00000577810.1	migration and invasion enhancer 1	140	1	1	0	0	0	hsa-miR-143-5p	-0.30	-0.30	N/A
HCG27	ENST00000383331.4	HLA complex group 27 (non-protein coding)	5	1	1	0	0	1	hsa-miR-143-5p	-0.30	-0.30	N/A
MYLIP	ENST00000349606.4	myosin regulatory light chain interacting protein	452	1	0	1	0	0	hsa-miR-143-5p	-0.30	-0.30	N/A
MMD	ENST00000262065.3	monocyte to macrophage differentiation-associated	558	1	0	1	0	0	hsa-miR-143-5p	-0.30	-0.30	N/A
KBTBD2	ENST00000304056.4	kelch repeat and BTB (POZ) domain containing 2	2559	2	0	2	0	1	hsa-miR-143-5p	-0.30	-0.32	N/A
ZNF549	ENST00000602149.1	zinc finger protein 549	7	5	0	4	1	0	hsa-miR-143-5p	-0.30	-0.40	N/A
CSGALNACT2	ENST00000374466.3	chondroitin sulfate N-acetylgalactosaminyltransferase 2	128	2	0	2	0	0	hsa-miR-143-5p	-0.30	-0.30	N/A
LRCH1	ENST00000311191.6	leucine-rich repeats and calponin homology (CH) domain containing 1	381	2	1	1	0	1	hsa-miR-143-5p	-0.30	-0.30	N/A
C1orf168	ENST00000343433.6	chromosome 1 open reading frame 168	5	1	1	0	0	0	hsa-miR-143-5p	-0.30	-0.30	N/A
NELL2	ENST00000395487.2	NEL-like 2 (chicken)	32	1	0	1	0	0	hsa-miR-143-5p	-0.30	-0.30	N/A
KIAA1033	ENST00000332180.5	KIAA1033	238	1	1	0	0	0	hsa-miR-143-5p	-0.30	-0.30	N/A
C1orf63	ENST00000243189.7	chromosome 1 open reading frame 63	914	1	0	1	0	0	hsa-miR-143-5p	-0.30	-0.30	N/A
SLC25A34	ENST00000294454.5	solute carrier family 25, member 34	5	2	1	0	1	0	hsa-miR-143-5p	-0.30	-0.30	N/A
CBY3	ENST00000376974.4	chibby homolog 3 (Drosophila)	3	2	1	1	0	0	hsa-miR-143-5p	-0.29	-0.29	N/A
PTTG1IP	ENST00000397887.3	pituitary tumor-transforming 1 interacting protein	1170	1	1	0	0	0	hsa-miR-143-5p	-0.29	-0.30	N/A
ZDHHC6	ENST00000369405.3	zinc finger, DHHC-type containing 6	2991	1	1	0	0	0	hsa-miR-143-5p	-0.29	-0.31	N/A
RAB12	ENST00000329286.6	RAB12, member RAS oncogene family	589	1	0	1	0	1	hsa-miR-143-5p	-0.29	-0.30	N/A
PIDD	ENST00000411829.2	p53-induced death domain protein	54	1	0	1	0	0	hsa-miR-143-5p	-0.29	-0.29	N/A
MAP4K5	ENST00000013125.4	mitogen-activated protein kinase kinase kinase kinase 5	634	1	0	1	0	0	hsa-miR-143-5p	-0.29	-0.29	N/A
MESDC2	ENST00000261758.4	mesoderm development candidate 2	1433	2	1	1	0	0	hsa-miR-143-5p	-0.29	-0.31	N/A
ANKRD11	ENST00000378330.2	ankyrin repeat domain 11	45	2	1	1	0	0	hsa-miR-143-5p	-0.29	-0.29	N/A
CD244	ENST00000368034.4	CD244 molecule, natural killer cell receptor 2B4	5	1	1	0	0	1	hsa-miR-143-5p	-0.29	-0.29	N/A
FRK	ENST00000606080.1	fyn-related kinase	37	2	1	0	1	3	hsa-miR-143-5p	-0.29	-0.29	N/A
GPR115	ENST00000371220.1	G protein-coupled receptor 115	8	1	1	0	0	0	hsa-miR-143-5p	-0.29	-0.29	N/A
LRRC14B	ENST00000328278.3	leucine rich repeat containing 14B	0	1	1	0	0	0	hsa-miR-143-5p	-0.29	-0.29	N/A
FAM101B	ENST00000329099.4	family with sequence similarity 101, member B	126	1	1	0	0	0	hsa-miR-143-5p	-0.29	-0.32	N/A
CASP8	ENST00000392259.2	caspase 8, apoptosis-related cysteine peptidase	64	1	1	0	0	1	hsa-miR-143-5p	-0.29	-0.29	N/A
PLA1A	ENST00000273371.4	phospholipase A1 member A	61	1	0	1	0	0	hsa-miR-143-5p	-0.29	-0.29	N/A
NAA11	ENST00000286794.4	N(alpha)-acetyltransferase 11, NatA catalytic subunit	66	1	1	0	0	0	hsa-miR-143-5p	-0.29	-0.29	N/A
APOL4	ENST00000352371.1	apolipoprotein L, 4	0	1	1	0	0	0	hsa-miR-143-5p	-0.29	-0.29	N/A
MFSD1	ENST00000415822.2	major facilitator superfamily domain containing 1	257	1	1	0	0	0	hsa-miR-143-5p	-0.29	-0.30	N/A
HSF4	ENST00000264009.8	heat shock transcription factor 4	17	2	0	0	2	0	hsa-miR-143-5p	-0.28	-0.34	N/A
POLR3D	ENST00000397802.4	polymerase (RNA) III (DNA directed) polypeptide D, 44kDa	678	1	1	0	0	1	hsa-miR-143-5p	-0.28	-0.29	N/A
CDK14	ENST00000380050.3	cyclin-dependent kinase 14	226	2	2	0	0	0	hsa-miR-143-5p	-0.28	-0.29	N/A
ADRB1	ENST00000369295.2	adrenoceptor beta 1	12	1	1	0	0	0	hsa-miR-143-5p	-0.28	-0.28	N/A
XG	ENST00000426774.1	Xg blood group	5	2	1	0	1	0	hsa-miR-143-5p	-0.28	-0.28	N/A
ELAVL4	ENST00000371824.1	ELAV like neuron-specific RNA binding protein 4	5	2	1	1	0	0	hsa-miR-143-5p	-0.28	-0.28	N/A
RBCK1	ENST00000356286.5	RanBP-type and C3HC4-type zinc finger containing 1	2123	1	1	0	0	1	hsa-miR-143-5p	-0.28	-0.28	N/A
AP005482.1	ENST00000400514.2	Uncharacterized protein	44	3	0	3	0	0	hsa-miR-143-5p	-0.28	-0.33	N/A
ZNF780B	ENST00000434248.1	zinc finger protein 780B	77	4	1	1	2	0	hsa-miR-143-5p	-0.28	-0.29	N/A
ST3GAL5	ENST00000393808.3	ST3 beta-galactoside alpha-2,3-sialyltransferase 5	5	1	1	0	0	0	hsa-miR-143-5p	-0.28	-0.28	N/A
LEFTY1	ENST00000272134.5	left-right determination factor 1	15	1	0	1	0	0	hsa-miR-143-5p	-0.28	-0.28	N/A
SLC36A1	ENST00000243389.3	solute carrier family 36 (proton/amino acid symporter), member 1	236	2	1	0	1	0	hsa-miR-143-5p	-0.28	-0.28	N/A
ANK2	ENST00000357077.4	ankyrin 2, neuronal	133	2	0	1	1	0	hsa-miR-143-5p	-0.27	-0.27	N/A
KIAA1211L	ENST00000397899.2	KIAA1211-like	7	1	1	0	0	0	hsa-miR-143-5p	-0.27	-0.27	N/A
FMR1	ENST00000370471.3	fragile X mental retardation 1	1155	1	1	0	0	0	hsa-miR-143-5p	-0.27	-0.27	N/A
CISH	ENST00000443053.2	cytokine inducible SH2-containing protein	19	2	1	0	1	0	hsa-miR-143-5p	-0.27	-0.27	N/A
ZBTB14	ENST00000357006.4	zinc finger and BTB domain containing 14	459	2	1	0	1	2	hsa-miR-143-5p	-0.27	-0.28	N/A
MT1M	ENST00000379818.3	metallothionein 1M	5	1	0	0	1	0	hsa-miR-143-5p	-0.27	-0.27	N/A
ASIC2	ENST00000225823.2	acid-sensing (proton-gated) ion channel 2	5	1	1	0	0	0	hsa-miR-143-5p	-0.27	-0.27	N/A
NARS2	ENST00000281038.5	asparaginyl-tRNA synthetase 2, mitochondrial (putative)	65	1	1	0	0	0	hsa-miR-143-5p	-0.27	-0.27	N/A
AGTR1	ENST00000404754.2	angiotensin II receptor, type 1	103	1	1	0	0	1	hsa-miR-143-5p	-0.27	-0.27	N/A
FAM126A	ENST00000409923.1	family with sequence similarity 126, member A	241	3	2	1	0	0	hsa-miR-143-5p	-0.27	-0.39	N/A
GAPVD1	ENST00000470056.1	GTPase activating protein and VPS9 domains 1	1805	1	1	0	0	0	hsa-miR-143-5p	-0.27	-0.27	N/A
ECEL1	ENST00000304546.1	endothelin converting enzyme-like 1	6	1	0	1	0	1	hsa-miR-143-5p	-0.27	-0.27	N/A
TMEM218	ENST00000532156.1	transmembrane protein 218	553	1	0	1	0	0	hsa-miR-143-5p	-0.27	-0.27	N/A
ACBD7	ENST00000356189.5	acyl-CoA binding domain containing 7	34	2	0	2	0	0	hsa-miR-143-5p	-0.26	-0.28	N/A
ZHX1	ENST00000395571.3	zinc fingers and homeoboxes 1	88	1	0	1	0	1	hsa-miR-143-5p	-0.26	-0.26	N/A
C1GALT1	ENST00000223122.3	core 1 synthase, glycoprotein-N-acetylgalactosamine 3-beta-galactosyltransferase, 1	44	2	0	2	0	0	hsa-miR-143-5p	-0.26	-0.26	N/A
RP11-542P2.1	ENST00000515354.1	Homo sapiens glycosyltransferase 54 domain-containing protein (LOC152586), mRNA.	5	1	0	1	0	0	hsa-miR-143-5p	-0.26	-0.26	N/A
AC016586.1	ENST00000535853.1		5	3	0	3	0	0	hsa-miR-143-5p	-0.26	-0.26	N/A
MC2R	ENST00000327606.3	melanocortin 2 receptor (adrenocorticotropic hormone)	5	1	1	0	0	0	hsa-miR-143-5p	-0.26	-0.26	N/A
LAPTM4A	ENST00000175091.4	lysosomal protein transmembrane 4 alpha	4481	1	0	1	0	0	hsa-miR-143-5p	-0.26	-0.27	N/A
KCNRG	ENST00000360473.4	potassium channel regulator	5	1	1	0	0	0	hsa-miR-143-5p	-0.26	-0.26	N/A
PTPMT1	ENST00000426530.2	protein tyrosine phosphatase, mitochondrial 1	6893	1	0	1	0	0	hsa-miR-143-5p	-0.26	-0.26	N/A
KLHDC8A	ENST00000367155.3	kelch domain containing 8A	8	3	1	2	0	1	hsa-miR-143-5p	-0.26	-0.35	N/A
ADAMTS8	ENST00000257359.6	ADAM metallopeptidase with thrombospondin type 1 motif, 8	80	1	1	0	0	0	hsa-miR-143-5p	-0.26	-0.26	N/A
HMHB1	ENST00000289448.2	histocompatibility (minor) HB-1	5	1	0	0	1	0	hsa-miR-143-5p	-0.26	-0.26	N/A
ULBP3	ENST00000367339.2	UL16 binding protein 3	64	2	0	0	2	1	hsa-miR-143-5p	-0.26	-0.34	N/A
ALDH3B2	ENST00000530069.1	aldehyde dehydrogenase 3 family, member B2	5	2	1	1	0	2	hsa-miR-143-5p	-0.26	-0.26	N/A
CTD-2368P22.1	ENST00000550135.1	HCG1811579; Uncharacterized protein	25	4	1	3	0	0	hsa-miR-143-5p	-0.26	-0.26	N/A
SLC35G1	ENST00000371408.3	solute carrier family 35, member G1	227	1	0	1	0	0	hsa-miR-143-5p	-0.26	-0.26	N/A
RAPGEF6	ENST00000509018.1	Rap guanine nucleotide exchange factor (GEF) 6	38	2	2	0	0	0	hsa-miR-143-5p	-0.25	-0.25	N/A
ZBTB18	ENST00000358704.4	zinc finger and BTB domain containing 18	935	1	1	0	0	0	hsa-miR-143-5p	-0.25	-0.26	N/A
BOD1L2	ENST00000585477.1	biorientation of chromosomes in cell division 1-like 2	5	1	1	0	0	0	hsa-miR-143-5p	-0.25	-0.25	N/A
AC006372.1	ENST00000444154.1		5	1	0	1	0	0	hsa-miR-143-5p	-0.25	-0.25	N/A
GABRB1	ENST00000295454.3	gamma-aminobutyric acid (GABA) A receptor, beta 1	5	4	1	3	0	1	hsa-miR-143-5p	-0.25	-0.32	N/A
TMEM54	ENST00000373463.3	transmembrane protein 54	35	1	0	1	0	0	hsa-miR-143-5p	-0.25	-0.25	N/A
PNRC2	ENST00000334351.7	proline-rich nuclear receptor coactivator 2	100	1	1	0	0	0	hsa-miR-143-5p	-0.25	-0.25	N/A
ARID4B	ENST00000349213.3	AT rich interactive domain 4B (RBP1-like)	940	1	1	0	0	0	hsa-miR-143-5p	-0.25	-0.25	N/A
IFT27	ENST00000340630.5	intraflagellar transport 27 homolog (Chlamydomonas)	125	1	0	0	1	0	hsa-miR-143-5p	-0.25	-0.25	N/A
CA12	ENST00000178638.3	carbonic anhydrase XII	42	2	1	1	0	2	hsa-miR-143-5p	-0.25	-0.33	N/A
TLR7	ENST00000380659.3	toll-like receptor 7	5	1	0	0	1	1	hsa-miR-143-5p	-0.25	-0.25	N/A
GPCPD1	ENST00000379019.4	glycerophosphocholine phosphodiesterase GDE1 homolog (S. cerevisiae)	155	1	1	0	0	0	hsa-miR-143-5p	-0.25	-0.25	N/A
AC068987.1	ENST00000599343.1	HCG1997999; cDNA FLJ33996 fis, clone DFNES2008881	44	1	0	1	0	0	hsa-miR-143-5p	-0.25	-0.25	N/A
GOLGA6L2	ENST00000567107.1	golgin A6 family-like 2	5	1	1	0	0	0	hsa-miR-143-5p	-0.25	-0.25	N/A
MIER3	ENST00000381226.3	mesoderm induction early response 1, family member 3	112	1	1	0	0	0	hsa-miR-143-5p	-0.24	-0.26	N/A
KCNJ2	ENST00000243457.3	potassium inwardly-rectifying channel, subfamily J, member 2	5	1	1	0	0	0	hsa-miR-143-5p	-0.24	-0.24	N/A
RGS7	ENST00000348120.2	regulator of G-protein signaling 7	8	1	1	0	0	0	hsa-miR-143-5p	-0.24	-0.24	N/A
ALAD	ENST00000409155.3	aminolevulinate dehydratase	1922	1	1	0	0	0	hsa-miR-143-5p	-0.24	-0.26	N/A
C2orf80	ENST00000341287.4	chromosome 2 open reading frame 80	5	1	0	1	0	0	hsa-miR-143-5p	-0.24	-0.24	N/A
MTMR7	ENST00000180173.5	myotubularin related protein 7	33	1	1	0	0	0	hsa-miR-143-5p	-0.24	-0.24	N/A
NPNT	ENST00000379987.2	nephronectin	518	1	1	0	0	0	hsa-miR-143-5p	-0.24	-0.24	N/A
NUAK1	ENST00000261402.2	NUAK family, SNF1-like kinase, 1	489	1	1	0	0	0	hsa-miR-143-5p	-0.24	-0.24	N/A
CYP20A1	ENST00000356079.4	cytochrome P450, family 20, subfamily A, polypeptide 1	170	8	1	6	1	1	hsa-miR-143-5p	-0.24	-0.43	N/A
CTCFL	ENST00000608903.1	CCCTC-binding factor (zinc finger protein)-like	5	1	1	0	0	0	hsa-miR-143-5p	-0.24	-0.24	N/A
CHRNB3	ENST00000289957.2	cholinergic receptor, nicotinic, beta 3 (neuronal)	5	1	1	0	0	1	hsa-miR-143-5p	-0.24	-0.24	N/A
TEAD1	ENST00000361905.4	TEA domain family member 1 (SV40 transcriptional enhancer factor)	740	4	0	2	2	2	hsa-miR-143-5p	-0.24	-0.25	N/A
DFNA5	ENST00000342947.3	deafness, autosomal dominant 5	1467	2	0	0	2	0	hsa-miR-143-5p	-0.24	-0.24	N/A
FUT11	ENST00000394790.1	fucosyltransferase 11 (alpha (1,3) fucosyltransferase)	622	3	1	2	0	0	hsa-miR-143-5p	-0.24	-0.25	N/A
SIAH3	ENST00000400405.2	siah E3 ubiquitin protein ligase family member 3	5	1	1	0	0	1	hsa-miR-143-5p	-0.24	-0.24	N/A
TYSND1	ENST00000335494.5	trypsin domain containing 1	35	1	1	0	0	1	hsa-miR-143-5p	-0.24	-0.25	N/A
SLC6A20	ENST00000353278.4	solute carrier family 6 (proline IMINO transporter), member 20	5	1	1	0	0	0	hsa-miR-143-5p	-0.24	-0.24	N/A
NDUFAF3	ENST00000326925.6	NADH dehydrogenase (ubiquinone) complex I, assembly factor 3	264	1	0	1	0	0	hsa-miR-143-5p	-0.24	-0.27	N/A
ZNF98	ENST00000357774.5	zinc finger protein 98	5	1	0	0	1	0	hsa-miR-143-5p	-0.24	-0.24	N/A
C8orf58	ENST00000289989.5	chromosome 8 open reading frame 58	619	1	1	0	0	0	hsa-miR-143-5p	-0.24	-0.24	N/A
ZFP36L2	ENST00000282388.3	ZFP36 ring finger protein-like 2	317	2	1	1	0	1	hsa-miR-143-5p	-0.24	-0.36	N/A
NT5C1A	ENST00000235628.1	5'-nucleotidase, cytosolic IA	4	4*	1	1	1	0	hsa-miR-143-5p	-0.24	-0.24	N/A
PLCD4	ENST00000450993.2	phospholipase C, delta 4	11	1	1	0	0	0	hsa-miR-143-5p	-0.24	-0.24	N/A
TMEM214	ENST00000238788.9	transmembrane protein 214	1344	1	1	0	0	0	hsa-miR-143-5p	-0.24	-0.24	N/A
MAP3K11	ENST00000309100.3	mitogen-activated protein kinase kinase kinase 11	339	1	1	0	0	0	hsa-miR-143-5p	-0.24	-0.24	N/A
CEACAM5	ENST00000221992.6	carcinoembryonic antigen-related cell adhesion molecule 5	5	2	0	2	0	1	hsa-miR-143-5p	-0.24	-0.24	N/A
HABP4	ENST00000375251.3	hyaluronan binding protein 4	467	1	1	0	0	0	hsa-miR-143-5p	-0.24	-0.24	N/A
GDPD5	ENST00000443276.2	glycerophosphodiester phosphodiesterase domain containing 5	8	3	0	2	1	1	hsa-miR-143-5p	-0.24	-0.24	N/A
C22orf39	ENST00000399562.4	chromosome 22 open reading frame 39	360	2	1	1	0	1	hsa-miR-143-5p	-0.24	-0.28	N/A
CNN2	ENST00000263097.4	calponin 2	699	2	1	1	0	0	hsa-miR-143-5p	-0.24	-0.24	N/A
AC023590.1	ENST00000366457.2	Uncharacterized protein	5	2	0	1	1	0	hsa-miR-143-5p	-0.24	-0.24	N/A
TSEN2	ENST00000415684.1	TSEN2 tRNA splicing endonuclease subunit	531	1	0	1	0	0	hsa-miR-143-5p	-0.24	-0.24	N/A
MRAS	ENST00000289104.4	muscle RAS oncogene homolog	181	2	0	1	1	2	hsa-miR-143-5p	-0.23	-0.24	N/A
PLN	ENST00000357525.5	phospholamban	5	1	0	1	0	0	hsa-miR-143-5p	-0.23	-0.23	N/A
FHL5	ENST00000541107.1	four and a half LIM domains 5	5	2	0	2	0	0	hsa-miR-143-5p	-0.23	-0.25	N/A
CDC37L1	ENST00000381854.3	cell division cycle 37-like 1	280	1	0	0	1	1	hsa-miR-143-5p	-0.23	-0.23	N/A
PLA2G4C	ENST00000354276.3	phospholipase A2, group IVC (cytosolic, calcium-independent)	12	2	0	1	1	0	hsa-miR-143-5p	-0.23	-0.23	N/A
ZNF117	ENST00000282869.6	zinc finger protein 117	21	2	2	0	0	0	hsa-miR-143-5p	-0.23	-0.35	N/A
SLC23A3	ENST00000396775.3	solute carrier family 23, member 3	9	1	0	1	0	0	hsa-miR-143-5p	-0.23	-0.23	N/A
DPP4	ENST00000360534.3	dipeptidyl-peptidase 4	49	1	0	1	0	0	hsa-miR-143-5p	-0.23	-0.23	N/A
CARD14	ENST00000573882.1	caspase recruitment domain family, member 14	5	1	1	0	0	1	hsa-miR-143-5p	-0.23	-0.23	N/A
ESRRG	ENST00000361525.3	estrogen-related receptor gamma	5	3	1	2	0	0	hsa-miR-143-5p	-0.23	-0.23	N/A
NOL12	ENST00000359114.4	nucleolar protein 12	536	1	1	0	0	2	hsa-miR-143-5p	-0.23	-0.23	N/A
ORMDL1	ENST00000392350.3	ORM1-like 1 (S. cerevisiae)	998	1	0	1	0	0	hsa-miR-143-5p	-0.23	-0.23	N/A
RNF146	ENST00000356799.2	ring finger protein 146	1504	1	0	1	0	0	hsa-miR-143-5p	-0.23	-0.23	N/A
FXYD2	ENST00000528014.1	FXYD domain containing ion transport regulator 2	35	1	0	1	0	0	hsa-miR-143-5p	-0.23	-0.23	N/A
TMEM180	ENST00000369931.3	transmembrane protein 180	56	1	0	1	0	0	hsa-miR-143-5p	-0.23	-0.23	N/A
NXPE1	ENST00000536271.1	neurexophilin and PC-esterase domain family, member 1	5	2	0	1	1	1	hsa-miR-143-5p	-0.23	-0.27	N/A
TP53AIP1	ENST00000531399.1	tumor protein p53 regulated apoptosis inducing protein 1	5	1	0	1	0	0	hsa-miR-143-5p	-0.23	-0.23	N/A
MRPL9	ENST00000368830.3	mitochondrial ribosomal protein L9	1044	1	0	1	0	0	hsa-miR-143-5p	-0.23	-0.23	N/A
ZNF773	ENST00000599847.1	zinc finger protein 773	8	3	1	1	1	1	hsa-miR-143-5p	-0.23	-0.23	N/A
PRKX	ENST00000262848.5	protein kinase, X-linked	12	4	1	2	1	0	hsa-miR-143-5p	-0.23	-0.23	N/A
ZNF74	ENST00000357502.5	zinc finger protein 74	142	4	0	3	1	2	hsa-miR-143-5p	-0.23	-0.40	N/A
CCL5	ENST00000293272.3	chemokine (C-C motif) ligand 5	5	2	0	2	0	0	hsa-miR-143-5p	-0.23	-0.23	N/A
PEA15	ENST00000360472.4	phosphoprotein enriched in astrocytes 15	5239	1	0	1	0	0	hsa-miR-143-5p	-0.23	-0.23	N/A
MT1A	ENST00000290705.8	metallothionein 1A	19	4	1	1	2	2	hsa-miR-143-5p	-0.22	-0.42	N/A
IL13RA1	ENST00000371666.3	interleukin 13 receptor, alpha 1	494	2	0	2	0	0	hsa-miR-143-5p	-0.22	-0.23	N/A
C12orf65	ENST00000253233.1	chromosome 12 open reading frame 65	283	2	0	2	0	0	hsa-miR-143-5p	-0.22	-0.22	N/A
LSM4	ENST00000593829.1	LSM4 homolog, U6 small nuclear RNA associated (S. cerevisiae)	469	1	1	0	0	0	hsa-miR-143-5p	-0.22	-0.32	N/A
GLRX5	ENST00000331334.4	glutaredoxin 5	6308	1	0	1	0	0	hsa-miR-143-5p	-0.22	-0.22	N/A
ZNF616	ENST00000330123.5	zinc finger protein 616	45	1	1	0	0	0	hsa-miR-143-5p	-0.22	-0.22	N/A
TPPP	ENST00000360578.5	tubulin polymerization promoting protein	7	3	2	0	1	2	hsa-miR-143-5p	-0.22	-0.26	N/A
AL031663.2	ENST00000595203.1	CDNA FLJ26875 fis, clone PRS08969; Uncharacterized protein	22	2	0	0	2	1	hsa-miR-143-5p	-0.22	-0.22	N/A
CLCN2	ENST00000423355.2	chloride channel, voltage-sensitive 2	44	1	1	0	0	3	hsa-miR-143-5p	-0.22	-0.22	N/A
SPATS1	ENST00000288390.2	spermatogenesis associated, serine-rich 1	5	1	0	1	0	0	hsa-miR-143-5p	-0.22	-0.22	N/A
PHGDH	ENST00000369409.4	phosphoglycerate dehydrogenase	13089	1	0	1	0	0	hsa-miR-143-5p	-0.22	-0.22	N/A
BMPR1A	ENST00000372037.3	bone morphogenetic protein receptor, type IA	125	4	1	2	1	1	hsa-miR-143-5p	-0.22	-0.42	N/A
TTC9C	ENST00000316461.4	tetratricopeptide repeat domain 9C	475	2	0	1	1	1	hsa-miR-143-5p	-0.22	-0.30	N/A
FCAR	ENST00000355524.3	Fc fragment of IgA, receptor for	5	2	0	1	1	0	hsa-miR-143-5p	-0.22	-0.22	N/A
STRN	ENST00000263918.4	striatin, calmodulin binding protein	476	2	2	0	0	2	hsa-miR-143-5p	-0.22	-0.24	N/A
KCNE1L	ENST00000372101.2	KCNE1-like	9	1	0	1	0	0	hsa-miR-143-5p	-0.22	-0.22	N/A
MBL2	ENST00000373968.3	mannose-binding lectin (protein C) 2, soluble	5	1	1	0	0	0	hsa-miR-143-5p	-0.22	-0.22	N/A
TMOD3	ENST00000308580.7	tropomodulin 3 (ubiquitous)	1533	4	1	3	0	0	hsa-miR-143-5p	-0.22	-0.29	N/A
KCNV1	ENST00000524391.1	potassium channel, subfamily V, member 1	5	1	1	0	0	0	hsa-miR-143-5p	-0.22	-0.22	N/A
MEIS2	ENST00000397624.3	Meis homeobox 2	63	2	2	0	0	0	hsa-miR-143-5p	-0.21	-0.35	N/A
ASB6	ENST00000277459.4	ankyrin repeat and SOCS box containing 6	725	1	0	1	0	4	hsa-miR-143-5p	-0.21	-0.21	N/A
PSG3	ENST00000327495.5	pregnancy specific beta-1-glycoprotein 3	5	1	0	0	1	0	hsa-miR-143-5p	-0.21	-0.21	N/A
TMCC1	ENST00000432054.2	transmembrane and coiled-coil domain family 1	97	3	1	2	0	0	hsa-miR-143-5p	-0.21	-0.22	N/A
KDM3A	ENST00000409556.1	lysine (K)-specific demethylase 3A	2300	2	1	1	0	0	hsa-miR-143-5p	-0.21	-0.29	N/A
CTC-432M15.3	ENST00000514667.1	Folliculin-interacting protein 1	38	2	2	0	0	0	hsa-miR-143-5p	-0.21	-0.25	N/A
COX6A1P2	ENST00000423336.1	cytochrome c oxidase subunit VIa polypeptide 1 pseudogene 2	5	1	0	0	1	0	hsa-miR-143-5p	-0.21	-0.21	N/A
TESC	ENST00000335209.7	tescalcin	22	1	0	1	0	0	hsa-miR-143-5p	-0.21	-0.21	N/A

## Sheet: hsa-miR-145-5p
Ortholog of target gene	Representative transcript	Gene name	3P-seq tags + 5	Conserved sites total	Conserved 8mer sites	Conserved 7mer-m8 sites	Conserved 7mer-A1 sites	Poorly conserved sites total	Poorly conserved 8mer sites	Poorly conserved 7mer-m8 sites	Poorly conserved 7mer-A1 sites	6mer sites	Representative miRNA	Cumulative weighted context++ score	Total context++ score	Aggregate PCT	Previous TargetScan publication(s)
CSRNP2	ENST00000228515.1	cysteine-serine-rich nuclear protein 2	104	1*	0	0	0	2	1	0	1	0	hsa-miR-145-5p	-1.04	-1.31	< 0.1	2011
FSCN1	ENST00000382361.3	fascin homolog 1, actin-bundling protein (Strongylocentrotus purpuratus)	192	4	3	0	1	0	0	0	0	0	hsa-miR-145-5p	-1.03	-1.05	> 0.99	2009, 2011
ABHD17C	ENST00000258884.4	abhydrolase domain containing 17C	406	2	2	0	0	3	0	1	2	1	hsa-miR-145-5p	-1.03	-1.04	0.81	2009, 2011
MYO5A	ENST00000399231.3	myosin VA (heavy chain 12, myoxin)	573	3	1	1	1	0	0	0	0	1	hsa-miR-145-5p	-0.84	-1.15	0.98	2011
FLI1	ENST00000527786.2	Fli-1 proto-oncogene, ETS transcription factor	116	3	2	1	0	1	0	0	1	2	hsa-miR-145-5p	-0.84	-0.84	> 0.99	2003, 2005, 2007, 2009, 2011
ABRACL	ENST00000367660.3	ABRA C-terminal like	3336	1	1	0	0	1	0	1	0	0	hsa-miR-145-5p	-0.79	-0.83	0.69	2009, 2011
MBTD1	ENST00000586178.1	mbt domain containing 1	113	3	2	0	1	0	0	0	0	1	hsa-miR-145-5p	-0.79	-0.79	0.82	2009, 2011
BLOC1S6	ENST00000220531.3	biogenesis of lysosomal organelles complex-1, subunit 6, pallidin	1754	1	1	0	0	1	1	0	0	0	hsa-miR-145-5p	-0.76	-0.77	0.3	2011
SWAP70	ENST00000318950.6	SWAP switching B-cell complex 70kDa subunit	492	1	1	0	0	1	0	0	1	1	hsa-miR-145-5p	-0.76	-0.76	0.51	2011
TPT1	ENST00000379056.1	tumor protein, translationally-controlled 1	2856	1	0	0	1	1	1	0	0	0	hsa-miR-145-5p	-0.73	-0.73	0.83
HHEX	ENST00000282728.5	hematopoietically expressed homeobox	1059	1	1	0	0	1	0	1	0	0	hsa-miR-145-5p	-0.71	-0.71	0.32	2009, 2011
KCNA4	ENST00000328224.6	potassium voltage-gated channel, shaker-related subfamily, member 4	5	1	1	0	0	1	1	0	0	1	hsa-miR-145-5p	-0.67	-0.67	0.6	2011
GLIS1	ENST00000312233.2	GLIS family zinc finger 1	40	1	1	0	0	0	0	0	0	0	hsa-miR-145-5p	-0.65	-0.65	0.89	2005, 2007, 2009, 2011
ITGB8	ENST00000222573.4	integrin, beta 8	17	1	1	0	0	1	1	0	0	2	hsa-miR-145-5p	-0.64	-0.75	0.77	2007, 2009, 2011
DAW1	ENST00000373666.2	dynein assembly factor with WDR repeat domains 1	82	1	1	0	0	1	1	0	0	1	hsa-miR-145-5p	-0.64	-0.64	< 0.1
PPP3CA	ENST00000512215.1	protein phosphatase 3, catalytic subunit, alpha isozyme	259	2	1	0	1	0	0	0	0	1	hsa-miR-145-5p	-0.6	-0.6	0.92	2005, 2007, 2009, 2011
FKBP3	ENST00000216330.3	FK506 binding protein 3, 25kDa	3211	1	1	0	0	0	0	0	0	0	hsa-miR-145-5p	-0.6	-0.6	0.59	2005, 2007, 2009, 2011
YTHDF2	ENST00000373812.3	YTH domain family, member 2	38	2	2	0	0	0	0	0	0	0	hsa-miR-145-5p	-0.59	-0.59	0.7	2005, 2007, 2009, 2011
SKP1	ENST00000353411.6	S-phase kinase-associated protein 1	416	1	1	0	0	4	0	3	1	1	hsa-miR-145-5p	-0.58	-0.72	0.56	2005, 2007, 2009, 2011
C13orf35	ENST00000356049.1	chromosome 13 open reading frame 35	5	1	1	0	0	0	0	0	0	0	hsa-miR-145-5p	-0.57	-0.57	0.29	2009, 2011
ACTG1	ENST00000331925.2	actin, gamma 1	3210	1	1	0	0	0	0	0	0	1	hsa-miR-145-5p	-0.54	-0.54	0.89	2005, 2007, 2009, 2011
PGM3	ENST00000513973.1	phosphoglucomutase 3	707	1	0	1	0	1	0	0	1	1	hsa-miR-145-5p	-0.54	-0.54	0.56	2011
SNX24	ENST00000513881.1	sorting nexin 24	352	1	1	0	0	1	0	0	1	0	hsa-miR-145-5p	-0.53	-0.55	0.86	2009, 2011
DST	ENST00000312431.6	dystonin	439	5	5	0	0	5	0	4	1	7	hsa-miR-145-5p	-0.52	-0.52	ORF
TFRC	ENST00000540528.1	transferrin receptor	296	1	0	0	1	2	0	1	1	1	hsa-miR-145-5p	-0.51	-0.53	0.8	2005, 2007, 2009, 2011
RNF170	ENST00000534961.1	ring finger protein 170	203	1	1	0	0	1	0	0	1	0	hsa-miR-145-5p	-0.51	-0.54	0.86	2005, 2007, 2009, 2011
AKAP9	ENST00000356239.3	A kinase (PRKA) anchor protein 9	514	1	1	0	0	0	0	0	0	0	hsa-miR-145-5p	-0.5	-0.5	0.24
OTOR	ENST00000246081.2	otoraplin	5	1	1	0	0	0	0	0	0	0	hsa-miR-145-5p	-0.5	-0.5	0.22	2011
MPLKIP	ENST00000306984.6	M-phase specific PLK1 interacting protein	32	2	2	0	0	0	0	0	0	0	hsa-miR-145-5p	-0.5	-0.63	0.56
RTKN	ENST00000305557.5	rhotekin	306	1	1	0	0	0	0	0	0	0	hsa-miR-145-5p	-0.5	-0.5	0.7	2005, 2007, 2009, 2011
BIRC2	ENST00000227758.2	baculoviral IAP repeat containing 2	36	1	1	0	0	0	0	0	0	1	hsa-miR-145-5p	-0.49	-0.49	< 0.1
ADD3	ENST00000277900.8	adducin 3 (gamma)	537	3	1	1	1	0	0	0	0	0	hsa-miR-145-5p	-0.49	-0.49	0.95	2005, 2007, 2009, 2011
MKL2	ENST00000318282.5	MKL/myocardin-like 2	992	4	2	2	0	0	0	0	0	1	hsa-miR-145-5p	-0.49	-0.49	> 0.99	2009, 2011
MDFIC	ENST00000393486.1	MyoD family inhibitor domain containing	601	2	0	2	0	0	0	0	0	0	hsa-miR-145-5p	-0.49	-0.52	0.95	2005, 2007, 2009, 2011
MAP3K1	ENST00000399503.3	mitogen-activated protein kinase kinase kinase 1, E3 ubiquitin protein ligase	137	1	0	0	1	1	0	0	1	0	hsa-miR-145-5p	-0.49	-0.49	0.72
UXS1	ENST00000283148.7	UDP-glucuronate decarboxylase 1	234	1	1	0	0	0	0	0	0	0	hsa-miR-145-5p	-0.49	-0.49	0.78	2005, 2007, 2009, 2011
SPSB4	ENST00000310546.2	splA/ryanodine receptor domain and SOCS box containing 4	419	1	1	0	0	1	0	0	1	0	hsa-miR-145-5p	-0.49	-0.49	0.9	2007, 2009, 2011
ABCE1	ENST00000296577.4	ATP-binding cassette, sub-family E (OABP), member 1	787	1	1	0	0	2	1	1	0	0	hsa-miR-145-5p	-0.48	-0.87	0.52	2009, 2011
FAM135A	ENST00000418814.2	family with sequence similarity 135, member A	611	2	1	0	1	0	0	0	0	1	hsa-miR-145-5p	-0.48	-0.48	0.88	2005, 2007, 2009, 2011
ENHO	ENST00000399775.2	energy homeostasis associated	124	1	1	0	0	0	0	0	0	0	hsa-miR-145-5p	-0.47	-0.47	0.19
SRGAP2	ENST00000414007.1	SLIT-ROBO Rho GTPase activating protein 2	98	3	3	0	0	1	0	0	1	0	hsa-miR-145-5p	-0.47	-0.54	> 0.99
SEMA3A	ENST00000265362.4	sema domain, immunoglobulin domain (Ig), short basic domain, secreted, (semaphorin) 3A	162	2	1	1	0	0	0	0	0	0	hsa-miR-145-5p	-0.46	-0.58	0.98	2005, 2007, 2009, 2011
PLCE1	ENST00000371380.3	phospholipase C, epsilon 1	7	1	1	0	0	1	0	0	1	0	hsa-miR-145-5p	-0.46	-0.46	0.88	2005, 2007, 2009, 2011
CASZ1	ENST00000377022.3	castor zinc finger 1	5	1	1	0	0	1	0	1	0	0	hsa-miR-145-5p	-0.46	-0.46	0.93	2007, 2009, 2011
MEST	ENST00000341441.5	mesoderm specific transcript	31	1	1	0	0	0	0	0	0	0	hsa-miR-145-5p	-0.45	-0.45	0.77	2009, 2011
GALNT1	ENST00000269195.5	UDP-N-acetyl-alpha-D-galactosamine:polypeptide N-acetylgalactosaminyltransferase 1 (GalNAc-T1)	2466	1	1	0	0	1	0	1	0	0	hsa-miR-145-5p	-0.45	-0.57	0.67	2009, 2011
ACTB	ENST00000331789.5	actin, beta	176	1	1	0	0	0	0	0	0	0	hsa-miR-145-5p	-0.45	-0.47	0.76	2011
TMEM178A	ENST00000281961.2	transmembrane protein 178A	141	1	0	1	0	1	0	0	1	0	hsa-miR-145-5p	-0.45	-0.45	0.36	2007, 2009, 2011
FGF5	ENST00000456523.3	fibroblast growth factor 5	1478	1	1	0	0	0	0	0	0	1	hsa-miR-145-5p	-0.44	-0.44	0.65	2009, 2011
AGFG1	ENST00000310078.8	ArfGAP with FG repeats 1	2019	3	1	0	2	1	0	0	1	0	hsa-miR-145-5p	-0.44	-0.44	> 0.99	2009, 2011
UBXN4	ENST00000272638.9	UBX domain protein 4	3678	1	1	0	0	0	0	0	0	1	hsa-miR-145-5p	-0.44	-0.44	0.23	2009, 2011
EXOC8	ENST00000360394.2	exocyst complex component 8	129	3	1	1	1	1	0	0	1	1	hsa-miR-145-5p	-0.43	-0.44	0.97	2009, 2011
GRB10	ENST00000398812.2	growth factor receptor-bound protein 10	1382	1	1	0	0	0	0	0	0	2	hsa-miR-145-5p	-0.43	-0.43	0.65	2009, 2011
ERG	ENST00000398905.1	v-ets avian erythroblastosis virus E26 oncogene homolog	184	1	1	0	0	0	0	0	0	1	hsa-miR-145-5p	-0.43	-0.43	0.91	2005, 2007, 2009, 2011
PPP4R2	ENST00000356692.5	protein phosphatase 4, regulatory subunit 2	310	1	1	0	0	1	0	0	1	0	hsa-miR-145-5p	-0.43	-0.43	0.83
DUSP6	ENST00000279488.7	dual specificity phosphatase 6	1056	1	1	0	0	0	0	0	0	0	hsa-miR-145-5p	-0.42	-0.42	0.9	2005, 2007, 2009, 2011
DAB2	ENST00000339788.6	Dab, mitogen-responsive phosphoprotein, homolog 2 (Drosophila)	2866	3	1	2	0	0	0	0	0	0	hsa-miR-145-5p	-0.42	-0.57	0.97	2009, 2011
DERL2	ENST00000572834.1	derlin 2	261	1	0	1	0	1	0	1	0	0	hsa-miR-145-5p	-0.42	-0.47	0.75	2011
GABARAPL2	ENST00000563744.1	GABA(A) receptor-associated protein-like 2	938	1	0	1	0	0	0	0	0	0	hsa-miR-145-5p	-0.42	-0.42	0.61	2005, 2007, 2009, 2011
ABHD17B	ENST00000333421.6	abhydrolase domain containing 17B	104	1	1	0	0	0	0	0	0	0	hsa-miR-145-5p	-0.41	-0.41	0.75	2007, 2009, 2011
SCAMP3	ENST00000302631.3	secretory carrier membrane protein 3	446	1	1	0	0	0	0	0	0	0	hsa-miR-145-5p	-0.41	-0.49	0.39	2011
PAPD4	ENST00000453514.1	PAP associated domain containing 4	434	1	1	0	0	0	0	0	0	1	hsa-miR-145-5p	-0.41	-0.45	0.89	2005, 2007, 2009, 2011
SERGEF	ENST00000528200.1	secretion regulating guanine nucleotide exchange factor	91	1	1	0	0	0	0	0	0	0	hsa-miR-145-5p	-0.41	-0.41	ORF
VASN	ENST00000304735.3	vasorin	192	1	1	0	0	0	0	0	0	0	hsa-miR-145-5p	-0.41	-0.41	0.88	2007, 2009, 2011
PRPSAP2	ENST00000268835.2	phosphoribosyl pyrophosphate synthetase-associated protein 2	423	1	1	0	0	0	0	0	0	0	hsa-miR-145-5p	-0.41	-0.41	0.58	2009, 2011
CITED2	ENST00000367651.2	Cbp/p300-interacting transactivator, with Glu/Asp-rich carboxy-terminal domain, 2	1071	1	1	0	0	0	0	0	0	0	hsa-miR-145-5p	-0.41	-0.47	0.68	2005, 2007, 2009, 2011
CTNNBIP1	ENST00000377263.1	catenin, beta interacting protein 1	493	1	1	0	0	0	0	0	0	0	hsa-miR-145-5p	-0.41	-0.58	0.9	2005, 2007, 2009, 2011
KLF5	ENST00000377687.4	Kruppel-like factor 5 (intestinal)	161	1	1	0	0	0	0	0	0	0	hsa-miR-145-5p	-0.41	-0.41	0.67	2005, 2007, 2009, 2011
GMFB	ENST00000358056.3	glia maturation factor, beta	15	2	0	0	2	1	0	1	0	1	hsa-miR-145-5p	-0.4	-0.56	0.98	2005, 2007, 2009, 2011
SOX9	ENST00000245479.2	SRY (sex determining region Y)-box 9	2595	1	1	0	0	1	0	1	0	0	hsa-miR-145-5p	-0.4	-0.43	0.71	2005, 2007, 2009, 2011
MPZL2	ENST00000278937.2	myelin protein zero-like 2	260	2	1	1	0	1	0	0	1	1	hsa-miR-145-5p	-0.4	-0.64	0.6	2005, 2007, 2009, 2011
DACH1	ENST00000305425.4	dachshund homolog 1 (Drosophila)	18	1	1	0	0	1	0	0	1	0	hsa-miR-145-5p	-0.4	-0.4	0.76	2011
RGS7	ENST00000348120.2	regulator of G-protein signaling 7	8	1	1	0	0	0	0	0	0	1	hsa-miR-145-5p	-0.4	-0.4	0.53	2005, 2007, 2009, 2011
NEDD9	ENST00000379446.5	neural precursor cell expressed, developmentally down-regulated 9	1164	1	1	0	0	0	0	0	0	0	hsa-miR-145-5p	-0.4	-0.4	0.88	2005, 2007, 2009, 2011
ST6GALNAC3	ENST00000328299.3	ST6 (alpha-N-acetyl-neuraminyl-2,3-beta-galactosyl-1,3)-N-acetylgalactosaminide alpha-2,6-sialyltransferase 3	41	1	1	0	0	2	1	1	0	0	hsa-miR-145-5p	-0.4	-0.4	0.68	2009, 2011
ADPGK	ENST00000311669.8	ADP-dependent glucokinase	1938	1	1	0	0	0	0	0	0	1	hsa-miR-145-5p	-0.4	-0.4	0.78	2005, 2007, 2009, 2011
SPOP	ENST00000393328.2	speckle-type POZ protein	883	1	1	0	0	0	0	0	0	0	hsa-miR-145-5p	-0.39	-0.39	0.35	2005, 2007, 2009, 2011
CCDC107	ENST00000421582.2	coiled-coil domain containing 107	2551	1	1	0	0	1	0	1	0	0	hsa-miR-145-5p	-0.39	-0.39	ORF
STAM	ENST00000377524.3	signal transducing adaptor molecule (SH3 domain and ITAM motif) 1	723	1	1	0	0	0	0	0	0	1	hsa-miR-145-5p	-0.39	-0.45	0.84	2009, 2011
PDCD4	ENST00000280154.7	programmed cell death 4 (neoplastic transformation inhibitor)	612	1	1	0	0	0	0	0	0	0	hsa-miR-145-5p	-0.39	-0.48	0.93	2005, 2007, 2009, 2011
ARL5B	ENST00000377275.3	ADP-ribosylation factor-like 5B	368	1	1	0	0	1	1	0	0	0	hsa-miR-145-5p	-0.39	-0.43	0.65	2007, 2009, 2011
SOCS7	ENST00000577233.1	suppressor of cytokine signaling 7	15	1	1	0	0	1	0	0	1	1	hsa-miR-145-5p	-0.39	-0.4	0.67	2011
ARF6	ENST00000298316.5	ADP-ribosylation factor 6	31	2	1	1	0	3	0	1	2	1	hsa-miR-145-5p	-0.39	-0.47	0.73	2009, 2011
BRCC3	ENST00000369462.1	BRCA1/BRCA2-containing complex, subunit 3	14	2	1	1	0	0	0	0	0	3	hsa-miR-145-5p	-0.39	-0.42	0.61
HELLS	ENST00000394036.1	helicase, lymphoid-specific	329	1	0	1	0	1	1	0	0	1	hsa-miR-145-5p	-0.39	-0.39	ORF
NTN4	ENST00000343702.4	netrin 4	15	1	1	0	0	0	0	0	0	0	hsa-miR-145-5p	-0.38	-0.38	0.7	2009, 2011
MPP5	ENST00000261681.4	membrane protein, palmitoylated 5 (MAGUK p55 subfamily member 5)	354	2	1	0	1	0	0	0	0	1	hsa-miR-145-5p	-0.38	-0.41	0.93	2005, 2007, 2009, 2011
IGSF5	ENST00000380588.4	immunoglobulin superfamily, member 5	7	1	1	0	0	0	0	0	0	0	hsa-miR-145-5p	-0.38	-0.38	0.16	2011
SRGAP1	ENST00000355086.3	SLIT-ROBO Rho GTPase activating protein 1	64	3	1	2	0	0	0	0	0	0	hsa-miR-145-5p	-0.37	-0.47	> 0.99	2005, 2007, 2009, 2011
OSBPL1A	ENST00000319481.3	oxysterol binding protein-like 1A	539	1	1	0	0	0	0	0	0	0	hsa-miR-145-5p	-0.37	-0.38	0.22
PCBP2	ENST00000455667.3	poly(rC) binding protein 2	24310	1	0	1	0	0	0	0	0	1	hsa-miR-145-5p	-0.37	-0.43	0.45	2011
PLCL2	ENST00000418129.2	phospholipase C-like 2	122	1	1	0	0	0	0	0	0	0	hsa-miR-145-5p	-0.37	-0.4	0.56	2005, 2007, 2009, 2011
ATP6V0B	ENST00000532642.1	ATPase, H+ transporting, lysosomal 21kDa, V0 subunit b	5885	1*	0	0	0	0	0	0	0	0	hsa-miR-145-5p	-0.37	-0.37	ORF	2011
ANKRD28	ENST00000399451.2	ankyrin repeat domain 28	798	2	1	1	0	0	0	0	0	0	hsa-miR-145-5p	-0.37	-0.38	0.96	2007, 2009, 2011
AP2B1	ENST00000262325.7	adaptor-related protein complex 2, beta 1 subunit	353	1	1	0	0	0	0	0	0	1	hsa-miR-145-5p	-0.37	-0.37	0.88	2009, 2011
NUAK1	ENST00000261402.2	NUAK family, SNF1-like kinase, 1	489	2	2	0	0	0	0	0	0	0	hsa-miR-145-5p	-0.36	-0.36	0.99	2007, 2009, 2011
NUDT4	ENST00000337179.5	nudix (nucleoside diphosphate linked moiety X)-type motif 4	41	1	0	1	0	2	0	0	2	0	hsa-miR-145-5p	-0.36	-0.36	0.77	2005, 2007, 2009, 2011
EBF3	ENST00000368648.3	early B-cell factor 3	101	3	1	0	2	0	0	0	0	0	hsa-miR-145-5p	-0.36	-0.42	0.84	2007, 2009, 2011
KCNJ6	ENST00000609713.1	potassium inwardly-rectifying channel, subfamily J, member 6	5	1	0	0	1	3	1	1	1	2	hsa-miR-145-5p	-0.36	-0.36	0.73
TTC4	ENST00000371281.3	tetratricopeptide repeat domain 4	575	1	1	0	0	0	0	0	0	0	hsa-miR-145-5p	-0.36	-0.38	0.18	2011
TNFRSF11B	ENST00000297350.4	tumor necrosis factor receptor superfamily, member 11b	1786	1	1	0	0	0	0	0	0	0	hsa-miR-145-5p	-0.36	-0.36	0.43	2005, 2007, 2009, 2011
TCTEX1D1	ENST00000282670.2	Tctex1 domain containing 1	20	1	1	0	0	0	0	0	0	0	hsa-miR-145-5p	-0.36	-0.36	0.17	2007
BTF3L4	ENST00000489308.2	basic transcription factor 3-like 4	1245	1	1	0	0	0	0	0	0	0	hsa-miR-145-5p	-0.35	-0.36	0.5	2009, 2011
MOCS2	ENST00000450852.3	molybdenum cofactor synthesis 2	100	1	1	0	0	1	0	0	1	2	hsa-miR-145-5p	-0.35	-0.43	0.23	2009
CRKL	ENST00000354336.3	v-crk avian sarcoma virus CT10 oncogene homolog-like	2142	1	1	0	0	0	0	0	0	0	hsa-miR-145-5p	-0.35	-0.35	0.8	2009, 2011
LOX	ENST00000231004.4	lysyl oxidase	3441	1	0	1	0	1	1	0	0	0	hsa-miR-145-5p	-0.35	-0.43	0.71	2005, 2007, 2009, 2011
KLF14	ENST00000310992.4	Kruppel-like factor 14	8	1	1	0	0	0	0	0	0	0	hsa-miR-145-5p	-0.34	-0.34	0.38	2011
H2AFX	ENST00000530167.1	H2A histone family, member X	1339	1	1	0	0	0	0	0	0	0	hsa-miR-145-5p	-0.34	-0.35	0.74	2005, 2007, 2009, 2011
SEMA6A	ENST00000343348.6	sema domain, transmembrane domain (TM), and cytoplasmic domain, (semaphorin) 6A	106	1	1	0	0	1	1	0	0	0	hsa-miR-145-5p	-0.34	-0.38	0.36	2005, 2007, 2009, 2011
HIST2H2BF	ENST00000545683.1	histone cluster 2, H2bf	5	1	1	0	0	0	0	0	0	0	hsa-miR-145-5p	-0.34	-0.34	ORF
GPR137C	ENST00000321662.6	G protein-coupled receptor 137C	110	1	1	0	0	1	1	0	0	0	hsa-miR-145-5p	-0.34	-0.35	0.25	2011
EPB41L4A	ENST00000261486.5	erythrocyte membrane protein band 4.1 like 4A	103	1	1	0	0	0	0	0	0	0	hsa-miR-145-5p	-0.34	-0.34	0.66	2009, 2011
CAMSAP2	ENST00000358823.2	calmodulin regulated spectrin-associated protein family, member 2	235	2	1	1	0	0	0	0	0	0	hsa-miR-145-5p	-0.34	-0.34	0.89	2009, 2011
ALKBH1	ENST00000216489.3	alkB, alkylation repair homolog 1 (E. coli)	223	1	1	0	0	1	1	0	0	2	hsa-miR-145-5p	-0.33	-0.56	0.21	2009, 2011
LDLRAD3	ENST00000315571.5	low density lipoprotein receptor class A domain containing 3	90	1	1	0	0	0	0	0	0	1	hsa-miR-145-5p	-0.33	-0.33	0.81
ERLIN1	ENST00000421367.2	ER lipid raft associated 1	86	2	0	1	1	0	0	0	0	0	hsa-miR-145-5p	-0.33	-0.34	0.96	2007, 2009, 2011
RASA2	ENST00000286364.3	RAS p21 protein activator 2	170	1	1	0	0	1	0	0	1	0	hsa-miR-145-5p	-0.33	-0.33	0.89	2005, 2007, 2009, 2011
KLHL18	ENST00000232766.5	kelch-like family member 18	74	1	1	0	0	3	0	2	1	0	hsa-miR-145-5p	-0.33	-0.35	0.86	2005, 2007, 2009, 2011
HTR1F	ENST00000319595.4	5-hydroxytryptamine (serotonin) receptor 1F, G protein-coupled	5	1	1	0	0	0	0	0	0	0	hsa-miR-145-5p	-0.33	-0.33	0.12
ARHGAP6	ENST00000380736.1	Rho GTPase activating protein 6	12	1	1	0	0	0	0	0	0	0	hsa-miR-145-5p	-0.33	-0.33	0.68	2009, 2011
ELMO1	ENST00000341056.3	engulfment and cell motility 1	118	1	1	0	0	0	0	0	0	1	hsa-miR-145-5p	-0.32	-0.32	0.89	2007, 2009, 2011
ESCO2	ENST00000305188.8	establishment of sister chromatid cohesion N-acetyltransferase 2	157	1	1	0	0	0	0	0	0	0	hsa-miR-145-5p	-0.32	-0.33	0.35	2009, 2011
CCDC73	ENST00000531481.1	coiled-coil domain containing 73	5	1	1	0	0	1	0	1	0	0	hsa-miR-145-5p	-0.32	-0.32	0.82
INO80	ENST00000361937.3	INO80 complex subunit	279	1	0	1	0	0	0	0	0	0	hsa-miR-145-5p	-0.32	-0.32	0.82	2007, 2009, 2011
APPL1	ENST00000288266.3	adaptor protein, phosphotyrosine interaction, PH domain and leucine zipper containing 1	908	1	1	0	0	1	0	1	0	1	hsa-miR-145-5p	-0.32	-0.36	0.57	2009, 2011
PTGFR	ENST00000370756.3	prostaglandin F receptor (FP)	20	1	1	0	0	1	0	0	1	1	hsa-miR-145-5p	-0.32	-0.32	0.8	2005, 2007, 2009, 2011
KATNBL1	ENST00000256544.3	katanin p80 subunit B-like 1	105	1	1	0	0	0	0	0	0	2	hsa-miR-145-5p	-0.32	-0.49	0.63	2005, 2007, 2009, 2011
CLINT1	ENST00000523094.1	clathrin interactor 1	581	1	1	0	0	1	0	0	1	0	hsa-miR-145-5p	-0.31	-0.32	0.3	2007, 2011
UBA6	ENST00000322244.5	ubiquitin-like modifier activating enzyme 6	169	1	1	0	0	0	0	0	0	0	hsa-miR-145-5p	-0.31	-0.31	0.82	2007, 2009, 2011
YES1	ENST00000577961.1	v-yes-1 Yamaguchi sarcoma viral oncogene homolog 1	168	1	1	0	0	0	0	0	0	0	hsa-miR-145-5p	-0.31	-0.31	0.89	2005, 2007, 2009, 2011
CDCA3	ENST00000540683.1	cell division cycle associated 3	1066	2	0	2	0	0	0	0	0	0	hsa-miR-145-5p	-0.31	-0.31	ORF
PGD	ENST00000270776.8	phosphogluconate dehydrogenase	2008	1	1	0	0	0	0	0	0	0	hsa-miR-145-5p	-0.31	-0.31	0.39	2009, 2011
NSUN4	ENST00000474844.1	NOP2/Sun domain family, member 4	422	1	1	0	0	1	1	0	0	0	hsa-miR-145-5p	-0.31	-0.5	0.29	2007, 2011
HECW2	ENST00000260983.3	HECT, C2 and WW domain containing E3 ubiquitin protein ligase 2	28	1	1	0	0	0	0	0	0	1	hsa-miR-145-5p	-0.31	-0.31	0.33
RLIM	ENST00000332687.6	ring finger protein, LIM domain interacting	662	2	1	0	1	1	0	0	1	1	hsa-miR-145-5p	-0.31	-0.39	0.74	2011
GJB7	ENST00000525899.1	gap junction protein, beta 7, 25kDa	5	1	1	0	0	0	0	0	0	0	hsa-miR-145-5p	-0.31	-0.31	< 0.1	2009, 2011
SNTB2	ENST00000336278.4	syntrophin, beta 2 (dystrophin-associated protein A1, 59kDa, basic component 2)	254	2	2	0	0	3	2	0	1	0	hsa-miR-145-5p	-0.31	-0.36	0.63	2009, 2011
CFTR	ENST00000454343.1	cystic fibrosis transmembrane conductance regulator (ATP-binding cassette sub-family C, member 7)	5	1	1	0	0	0	0	0	0	0	hsa-miR-145-5p	-0.31	-0.31	0.32	2009, 2011
CCDC25	ENST00000356537.4	coiled-coil domain containing 25	654	1	1	0	0	0	0	0	0	0	hsa-miR-145-5p	-0.31	-0.31	0.84	2007, 2009, 2011
POTEM	ENST00000551509.1	POTE ankyrin domain family, member M	5	4	1	1	2	0	0	0	0	3	hsa-miR-145-5p	-0.31	-0.31	0.97	2005, 2007, 2011
KCNMB4	ENST00000258111.4	potassium large conductance calcium-activated channel, subfamily M, beta member 4	486	1	1	0	0	1	1	0	0	0	hsa-miR-145-5p	-0.31	-0.52	0.14
SRSF10	ENST00000343255.5	serine/arginine-rich splicing factor 10	1920	1	1	0	0	0	0	0	0	1	hsa-miR-145-5p	-0.3	-0.32	0.83
PSAT1	ENST00000376588.3	phosphoserine aminotransferase 1	11	1	1	0	0	0	0	0	0	0	hsa-miR-145-5p	-0.3	-0.36	0.45	2009, 2011
CABP1	ENST00000453000.1	calcium binding protein 1	13	1	1	0	0	0	0	0	0	0	hsa-miR-145-5p	-0.3	-0.3	0.7	2005, 2007, 2009, 2011
POTEG	ENST00000409832.3	POTE ankyrin domain family, member G	5	3	1	1	1	1	0	0	1	3	hsa-miR-145-5p	-0.3	-0.3	0.97
CAMK2D	ENST00000296402.5	calcium/calmodulin-dependent protein kinase II delta	938	1	1	0	0	0	0	0	0	0	hsa-miR-145-5p	-0.3	-0.3	0.87	2005, 2007, 2009, 2011
AL354993.1	ENST00000439873.2	Cell growth-inhibiting protein 7; HCG1784586; Uncharacterized protein	9	1	0	0	1	1	0	1	0	1	hsa-miR-145-5p	-0.3	-0.39	0.92
PXN	ENST00000458477.2	paxillin	484	1	1	0	0	0	0	0	0	1	hsa-miR-145-5p	-0.3	-0.3	0.62	2005, 2007, 2009, 2011
TPM4	ENST00000300933.4	tropomyosin 4	332	1	0	1	0	0	0	0	0	0	hsa-miR-145-5p	-0.3	-0.34	0.59	2011
HTR2A	ENST00000378688.4	5-hydroxytryptamine (serotonin) receptor 2A, G protein-coupled	5	1	1	0	0	0	0	0	0	0	hsa-miR-145-5p	-0.3	-0.3	0.76
FBXL3	ENST00000355619.5	F-box and leucine-rich repeat protein 3	842	1	1	0	0	1	0	1	0	0	hsa-miR-145-5p	-0.3	-0.42	0.37	2005, 2007, 2009
ADAMTS5	ENST00000284987.5	ADAM metallopeptidase with thrombospondin type 1 motif, 5	68	2	0	1	1	2	1	1	0	0	hsa-miR-145-5p	-0.29	-0.31	0.99	2005, 2007, 2009, 2011
SP9	ENST00000394967.2	Sp9 transcription factor	79	1	1	0	0	0	0	0	0	0	hsa-miR-145-5p	-0.29	-0.29	0.46
ZBTB33	ENST00000326624.2	zinc finger and BTB domain containing 33	65	1	1	0	0	2	0	1	1	0	hsa-miR-145-5p	-0.29	-0.31	0.54	2009, 2011
ZFYVE9	ENST00000371591.1	zinc finger, FYVE domain containing 9	32	1	1	0	0	0	0	0	0	1	hsa-miR-145-5p	-0.29	-0.44	0.93	2005, 2007, 2009, 2011
MRGBP	ENST00000370487.3	MRG/MORF4L binding protein	886	1	0	1	0	0	0	0	0	0	hsa-miR-145-5p	-0.29	-0.3	0.54	2005, 2007, 2009, 2011
ADAM17	ENST00000310823.3	ADAM metallopeptidase domain 17	96	1	1	0	0	0	0	0	0	0	hsa-miR-145-5p	-0.29	-0.3	0.71	2005, 2007, 2009, 2011
MFSD7	ENST00000347950.5	major facilitator superfamily domain containing 7	5	1	1	0	0	0	0	0	0	0	hsa-miR-145-5p	-0.29	-0.29	ORF
NET1	ENST00000355029.4	neuroepithelial cell transforming 1	73	1	1	0	0	0	0	0	0	0	hsa-miR-145-5p	-0.29	-0.29	0.73	2005, 2007, 2009, 2011
FUT9	ENST00000302103.5	fucosyltransferase 9 (alpha (1,3) fucosyltransferase)	5	1	0	1	0	0	0	0	0	2	hsa-miR-145-5p	-0.29	-0.29	0.53	2009, 2011
EYA4	ENST00000367895.5	eyes absent homolog 4 (Drosophila)	242	1	1	0	0	0	0	0	0	1	hsa-miR-145-5p	-0.29	-0.3	0.5	2009, 2011
ANGPT2	ENST00000325203.5	angiopoietin 2	5	1	1	0	0	0	0	0	0	1	hsa-miR-145-5p	-0.29	-0.29	0.91	2005, 2007, 2009, 2011
NDFIP2	ENST00000218652.7	Nedd4 family interacting protein 2	1747	1	1	0	0	0	0	0	0	0	hsa-miR-145-5p	-0.29	-0.44	0.84	2005, 2007, 2009, 2011
CRISPLD2	ENST00000262424.5	cysteine-rich secretory protein LCCL domain containing 2	397	1	1	0	0	0	0	0	0	2	hsa-miR-145-5p	-0.29	-0.29	0.73	2009, 2011
ATF1	ENST00000262053.3	activating transcription factor 1	1599	1	1	0	0	0	0	0	0	0	hsa-miR-145-5p	-0.29	-0.29	0.52	2009, 2011
SLITRK4	ENST00000381779.4	SLIT and NTRK-like family, member 4	86	1	1	0	0	0	0	0	0	0	hsa-miR-145-5p	-0.28	-0.28	0.27	2005, 2007, 2009, 2011
GLIS3	ENST00000324333.10	GLIS family zinc finger 3	47	1	1	0	0	0	0	0	0	1	hsa-miR-145-5p	-0.28	-0.28	0.92	2007, 2009, 2011
ARL11	ENST00000282026.1	ADP-ribosylation factor-like 11	5	1	1	0	0	2	0	1	1	0	hsa-miR-145-5p	-0.28	-0.28	0.3
SMIM15	ENST00000339020.3	small integral membrane protein 15	1037	1	1	0	0	1	0	0	1	1	hsa-miR-145-5p	-0.28	-0.32	0.25	2009, 2011
PAN2	ENST00000425394.2	PAN2 poly(A) specific ribonuclease subunit homolog (S. cerevisiae)	310	1	1	0	0	0	0	0	0	1	hsa-miR-145-5p	-0.28	-0.28	0.78	2005, 2007, 2009, 2011
STK38L	ENST00000389032.3	serine/threonine kinase 38 like	705	1	0	0	1	1	0	0	1	0	hsa-miR-145-5p	-0.28	-0.29	0.91	2009, 2011
TGFB2	ENST00000366930.4	transforming growth factor, beta 2	157	2	1	0	1	0	0	0	0	0	hsa-miR-145-5p	-0.28	-0.4	0.97	2011
DLG4	ENST00000399506.2	discs, large homolog 4 (Drosophila)	75	1	0	1	0	1	0	0	1	0	hsa-miR-145-5p	-0.28	-0.28	0.5
BTG1	ENST00000256015.3	B-cell translocation gene 1, anti-proliferative	1677	1	0	0	1	2	0	0	2	0	hsa-miR-145-5p	-0.28	-0.36	0.98	2005, 2007, 2009, 2011
GGT7	ENST00000336431.5	gamma-glutamyltransferase 7	16	1	1	0	0	0	0	0	0	0	hsa-miR-145-5p	-0.28	-0.28	0.29	2005, 2007, 2009, 2011
UNC119B	ENST00000344651.4	unc-119 homolog B (C. elegans)	5	1	1	0	0	1	1	0	0	1	hsa-miR-145-5p	-0.28	-0.28	0.27	2007, 2009, 2011
GCLM	ENST00000370238.3	glutamate-cysteine ligase, modifier subunit	809	2	0	1	1	1*	0	0	0	0	hsa-miR-145-5p	-0.28	-0.31	0.75	2009, 2011
MRPL17	ENST00000288937.6	mitochondrial ribosomal protein L17	1447	1	0	1	0	1	1	0	0	0	hsa-miR-145-5p	-0.28	-0.31	0.51
SMAD5	ENST00000545279.1	SMAD family member 5	225	1	1	0	0	0	0	0	0	1	hsa-miR-145-5p	-0.28	-0.34	0.83	2009, 2011
CBFB	ENST00000290858.6	core-binding factor, beta subunit	3904	1	0	1	0	1	0	1	0	2	hsa-miR-145-5p	-0.28	-0.29	0.52	2005, 2007
SPATS2	ENST00000553127.1	spermatogenesis associated, serine-rich 2	779	1	0	1	0	0	0	0	0	1	hsa-miR-145-5p	-0.28	-0.28	0.78	2005, 2007, 2009, 2011
UBE2V1	ENST00000371657.5	ubiquitin-conjugating enzyme E2 variant 1	1621	1	1	0	0	0	0	0	0	0	hsa-miR-145-5p	-0.28	-0.28	0.15
XRN1	ENST00000264951.4	5'-3' exoribonuclease 1	612	1	1	0	0	0	0	0	0	0	hsa-miR-145-5p	-0.27	-0.28	0.7	2005, 2007, 2009, 2011
PLA2G4A	ENST00000367466.3	phospholipase A2, group IVA (cytosolic, calcium-dependent)	75	1	0	1	0	0	0	0	0	0	hsa-miR-145-5p	-0.27	-0.27	0.78	2011
NR4A2	ENST00000339562.4	nuclear receptor subfamily 4, group A, member 2	1631	1	1	0	0	0	0	0	0	0	hsa-miR-145-5p	-0.27	-0.27	0.31	2009, 2011
BRI3BP	ENST00000341446.8	BRI3 binding protein	820	1	1	0	0	0	0	0	0	1	hsa-miR-145-5p	-0.27	-0.32	0.77
SLC25A30	ENST00000539591.1	solute carrier family 25, member 30	92	1	0	1	0	2	0	0	2	0	hsa-miR-145-5p	-0.27	-0.29	0.39	2011
OS9	ENST00000389142.5	osteosarcoma amplified 9, endoplasmic reticulum lectin	1038	1	0	1	0	1	0	0	1	0	hsa-miR-145-5p	-0.27	-0.32	0.77	2009, 2011
LPIN2	ENST00000261596.4	lipin 2	376	1	1	0	0	0	0	0	0	0	hsa-miR-145-5p	-0.27	-0.27	0.66	2011
NAA50	ENST00000240922.3	N(alpha)-acetyltransferase 50, NatE catalytic subunit	260	1	1	0	0	0	0	0	0	0	hsa-miR-145-5p	-0.27	-0.32	0.55	2007, 2011
CHP1	ENST00000334660.5	calcineurin-like EF-hand protein 1	2051	1	1	0	0	1	0	0	1	0	hsa-miR-145-5p	-0.27	-0.27	0.75	2009, 2011
ECHDC1	ENST00000528402.1	enoyl CoA hydratase domain containing 1	457	1	0	1	0	0	0	0	0	0	hsa-miR-145-5p	-0.27	-0.27	ORF
YTHDC1	ENST00000344157.4	YTH domain containing 1	307	1	1	0	0	0	0	0	0	0	hsa-miR-145-5p	-0.27	-0.37	0.94	2007, 2009, 2011
C5orf15	ENST00000231512.3	chromosome 5 open reading frame 15	988	1	1	0	0	0	0	0	0	0	hsa-miR-145-5p	-0.27	-0.27	0.31	2011
KIF21A	ENST00000361961.3	kinesin family member 21A	37	1	1	0	0	0	0	0	0	1	hsa-miR-145-5p	-0.27	-0.27	0.53	2005, 2007, 2009, 2011
IPMK	ENST00000373935.3	inositol polyphosphate multikinase	196	2	0	1	1	0	0	0	0	0	hsa-miR-145-5p	-0.27	-0.52	0.97	2011
TMOD3	ENST00000308580.7	tropomodulin 3 (ubiquitous)	1533	1	0	0	1	0	0	0	0	0	hsa-miR-145-5p	-0.27	-0.27	> 0.99	2007, 2009, 2011
MBD2	ENST00000256429.3	methyl-CpG binding domain protein 2	823	1	0	0	1	0	0	0	0	0	hsa-miR-145-5p	-0.27	-0.27	0.84	2005, 2007, 2011
FBXO28	ENST00000424254.2	F-box protein 28	461	1	1	0	0	0	0	0	0	0	hsa-miR-145-5p	-0.27	-0.29	0.84	2005, 2007, 2009, 2011
DRG1	ENST00000331457.4	developmentally regulated GTP binding protein 1	1478	1	1	0	0	1	0	1	0	2	hsa-miR-145-5p	-0.27	-0.29	0.41	2009, 2011
BCR	ENST00000305877.8	breakpoint cluster region	5	1	1	0	0	0	0	0	0	2	hsa-miR-145-5p	-0.27	-0.27	0.89	2007, 2009, 2011
EFNA1	ENST00000368407.3	ephrin-A1	423	1	0	1	0	0	0	0	0	0	hsa-miR-145-5p	-0.27	-0.27	0.59	2009, 2011
HTATSF1	ENST00000218364.4	HIV-1 Tat specific factor 1	4115	1	0	1	0	0	0	0	0	0	hsa-miR-145-5p	-0.27	-0.27	0.45
CISD2	ENST00000273986.4	CDGSH iron sulfur domain 2	13	1	0	1	0	1	0	0	1	1	hsa-miR-145-5p	-0.26	-0.33	0.63
EFNA3	ENST00000368408.3	ephrin-A3	9	1	0	1	0	0	0	0	0	0	hsa-miR-145-5p	-0.26	-0.26	0.37	2005, 2007, 2011
TBPL1	ENST00000237264.4	TBP-like 1	69	1	0	1	0	1	0	1	0	0	hsa-miR-145-5p	-0.26	-0.32	0.74	2005, 2007
CABLES1	ENST00000256925.7	Cdk5 and Abl enzyme substrate 1	341	1	0	0	1	0	0	0	0	0	hsa-miR-145-5p	-0.26	-0.26	0.94	2009, 2011
GATSL2	ENST00000426327.3	GATS protein-like 2	5	1	0	0	1	0	0	0	0	0	hsa-miR-145-5p	-0.26	-0.26	0.73
CCZ1	ENST00000325974.6	CCZ1 vacuolar protein trafficking and biogenesis associated homolog (S. cerevisiae)	5	1	0	0	1	0	0	0	0	0	hsa-miR-145-5p	-0.26	-0.26	0.44
AARS	ENST00000261772.8	alanyl-tRNA synthetase	20942	1	1	0	0	0	0	0	0	1	hsa-miR-145-5p	-0.26	-0.26	0.31	2011
CCDC62	ENST00000253079.6	coiled-coil domain containing 62	5	1	1	0	0	0	0	0	0	0	hsa-miR-145-5p	-0.26	-0.26	0.17	2009, 2011
UBALD2	ENST00000327490.6	UBA-like domain containing 2	506	1	0	0	1	0	0	0	0	0	hsa-miR-145-5p	-0.26	-0.26	0.95	2007, 2009, 2011
SERPINE1	ENST00000223095.4	serpin peptidase inhibitor, clade E (nexin, plasminogen activator inhibitor type 1), member 1	1508	1	0	1	0	0	0	0	0	1	hsa-miR-145-5p	-0.25	-0.26	0.59	2009, 2011
CAV2	ENST00000222693.4	caveolin 2	1191	1	1	0	0	0	0	0	0	0	hsa-miR-145-5p	-0.25	-0.34	0.55	2009, 2011
SAMD5	ENST00000367474.1	sterile alpha motif domain containing 5	28	1	0	0	1	1	0	0	1	1	hsa-miR-145-5p	-0.25	-0.25	0.77	2007, 2009, 2011
PCSK5	ENST00000376752.4	proprotein convertase subtilisin/kexin type 5	68	1	1	0	0	1	0	1	0	0	hsa-miR-145-5p	-0.25	-0.25	0.68
DRGX	ENST00000374139.2	dorsal root ganglia homeobox	5	1	0	1	0	0	0	0	0	0	hsa-miR-145-5p	-0.25	-0.25	0.74
HLTF	ENST00000465259.1	helicase-like transcription factor	127	2	0	1	1	0	0	0	0	0	hsa-miR-145-5p	-0.25	-0.25	0.72	2009, 2011
GTPBP8	ENST00000383677.3	GTP-binding protein 8 (putative)	326	1	0	1	0	1	0	1	0	0	hsa-miR-145-5p	-0.25	-0.36	0.44
CD40	ENST00000372276.3	CD40 molecule, TNF receptor superfamily member 5	5	1	1	0	0	0	0	0	0	1	hsa-miR-145-5p	-0.24	-0.24	0.14	2011
PODXL	ENST00000541194.1	podocalyxin-like	2928	1	0	0	1	1	0	0	1	2	hsa-miR-145-5p	-0.24	-0.25	0.98	2005, 2007, 2009, 2011
ZNF451	ENST00000370708.4	zinc finger protein 451	190	1	1	0	0	4	1	1	2	1	hsa-miR-145-5p	-0.24	-0.27	0.36
CCZ1B	ENST00000316731.8	CCZ1 vacuolar protein trafficking and biogenesis associated homolog B (S. cerevisiae)	5	1	0	0	1	0	0	0	0	0	hsa-miR-145-5p	-0.24	-0.24	0.94	2009, 2011
MYL12A	ENST00000217652.3	myosin, light chain 12A, regulatory, non-sarcomeric	52535	1	0	0	1	0	0	0	0	0	hsa-miR-145-5p	-0.24	-0.24	0.96	2005, 2007, 2009, 2011
PHRF1	ENST00000264555.5	PHD and ring finger domains 1	133	1	0	1	0	0	0	0	0	0	hsa-miR-145-5p	-0.24	-0.24	0.77	2005, 2007, 2009, 2011
EPS15	ENST00000371730.2	epidermal growth factor receptor pathway substrate 15	325	2	1	1	0	0	0	0	0	0	hsa-miR-145-5p	-0.24	-0.32	0.83	2009, 2011
CYR61	ENST00000451137.2	cysteine-rich, angiogenic inducer, 61	2690	1	0	0	1	0	0	0	0	1	hsa-miR-145-5p	-0.24	-0.24	0.72	2005, 2007, 2009, 2011
EPT1	ENST00000260585.7	ethanolaminephosphotransferase 1 (CDP-ethanolamine-specific)	449	1	0	1	0	2	1	1	0	1	hsa-miR-145-5p	-0.24	-0.27	0.63	2005, 2007
PBX3	ENST00000342287.5	pre-B-cell leukemia homeobox 3	1142	1	0	1	0	0	0	0	0	0	hsa-miR-145-5p	-0.24	-0.25	0.65	2009, 2011
JPH1	ENST00000342232.4	junctophilin 1	53	1	1	0	0	0	0	0	0	0	hsa-miR-145-5p	-0.24	-0.24	0.66	2007, 2009, 2011
SMAD3	ENST00000327367.4	SMAD family member 3	1140	2	1	1	0	0	0	0	0	1	hsa-miR-145-5p	-0.24	-0.33	0.94	2005, 2007, 2009, 2011
CCNL1	ENST00000295926.3	cyclin L1	161	1	0	1	0	0	0	0	0	0	hsa-miR-145-5p	-0.24	-0.24	0.81	2005, 2007, 2009, 2011
BACH2	ENST00000257749.4	BTB and CNC homology 1, basic leucine zipper transcription factor 2	74	1	1	0	0	0	0	0	0	0	hsa-miR-145-5p	-0.24	-0.24	0.78	2005, 2007, 2009, 2011
SLITRK6	ENST00000400286.2	SLIT and NTRK-like family, member 6	5	1	1	0	0	0	0	0	0	0	hsa-miR-145-5p	-0.24	-0.24	0.24	2005, 2007, 2009, 2011
HOMER2	ENST00000450735.2	homer homolog 2 (Drosophila)	12	1	1	0	0	0	0	0	0	0	hsa-miR-145-5p	-0.24	-0.24	0.15
CACNA1D	ENST00000288139.4	calcium channel, voltage-dependent, L type, alpha 1D subunit	5	1	1	0	0	1	0	1	0	0	hsa-miR-145-5p	-0.23	-0.26	0.34	2011
EPB41L5	ENST00000443902.2	erythrocyte membrane protein band 4.1 like 5	108	1	1	0	0	2	1	0	1	0	hsa-miR-145-5p	-0.23	-0.24	0.73	2005, 2007, 2009, 2011
BLOC1S2	ENST00000441611.1	biogenesis of lysosomal organelles complex-1, subunit 2	83	1	0	1	0	0	0	0	0	0	hsa-miR-145-5p	-0.23	-0.23	0.69	2005, 2007, 2009, 2011
ATXN2	ENST00000550104.1	ataxin 2	7	2	2	0	0	0	0	0	0	1	hsa-miR-145-5p	-0.23	-0.23	0.79	2005, 2007, 2009, 2011
FMNL2	ENST00000288670.9	formin-like 2	31	1	0	1	0	0	0	0	0	0	hsa-miR-145-5p	-0.23	-0.23	0.53
TGFBR2	ENST00000359013.4	transforming growth factor, beta receptor II (70/80kDa)	2168	2	2	0	0	1	1	0	0	2	hsa-miR-145-5p	-0.23	-0.29	0.94	2007, 2009, 2011
TSPAN6	ENST00000373020.4	tetraspanin 6	885	1	0	0	1	1	0	0	1	1	hsa-miR-145-5p	-0.23	-0.26	0.88	2007, 2009, 2011
TMOD1	ENST00000259365.4	tropomodulin 1	115	1	0	1	0	1	0	1	0	2	hsa-miR-145-5p	-0.23	-0.25	0.56	2009, 2011
MAGI2	ENST00000419488.1	membrane associated guanylate kinase, WW and PDZ domain containing 2	43	1	1	0	0	0	0	0	0	0	hsa-miR-145-5p	-0.23	-0.23	0.76	2007, 2009, 2011
SLC7A8	ENST00000316902.7	solute carrier family 7 (amino acid transporter light chain, L system), member 8	15	1	1	0	0	0	0	0	0	0	hsa-miR-145-5p	-0.23	-0.23	0.46	2009, 2011
GFRA1	ENST00000439649.3	GDNF family receptor alpha 1	69	1	1	0	0	1	0	1	0	1	hsa-miR-145-5p	-0.23	-0.35	0.79	2009, 2011
SNX15	ENST00000377244.3	sorting nexin 15	341	1	0	1	0	0	0	0	0	1	hsa-miR-145-5p	-0.23	-0.23	0.75	2007, 2009, 2011
RPS6KA6	ENST00000262752.2	ribosomal protein S6 kinase, 90kDa, polypeptide 6	156	2	0	2	0	0	0	0	0	1	hsa-miR-145-5p	-0.23	-0.23	0.73	2011
ARL6IP5	ENST00000273258.3	ADP-ribosylation-like factor 6 interacting protein 5	150	1	1	0	0	1	0	1	0	0	hsa-miR-145-5p	-0.23	-0.45	0.21	2009, 2011
DENND4B	ENST00000361217.4	DENN/MADD domain containing 4B	167	1	1	0	0	0	0	0	0	0	hsa-miR-145-5p	-0.23	-0.23	0.49	2009, 2011
CACHD1	ENST00000371073.2	cache domain containing 1	2071	1	1	0	0	1	0	0	1	0	hsa-miR-145-5p	-0.22	-0.22	0.53	2007, 2009, 2011
TAGLN2	ENST00000368096.1	transgelin 2	2192	1	0	1	0	0	0	0	0	0	hsa-miR-145-5p	-0.22	-0.22	0.68	2005, 2007, 2009, 2011
DYRK1A	ENST00000339659.4	dual-specificity tyrosine-(Y)-phosphorylation regulated kinase 1A	448	1	1	0	0	1	0	1	0	3	hsa-miR-145-5p	-0.22	-0.24	0.79	2005, 2007, 2009, 2011
STC1	ENST00000290271.2	stanniocalcin 1	2932	1	0	0	1	1	1	0	0	0	hsa-miR-145-5p	-0.22	-0.23	0.66	2005, 2007
THUMPD3	ENST00000345094.3	THUMP domain containing 3	445	1	0	0	1	0	0	0	0	0	hsa-miR-145-5p	-0.22	-0.22	0.57	2011
CIRBP	ENST00000444172.2	cold inducible RNA binding protein	4799	1	0	0	1	0	0	0	0	0	hsa-miR-145-5p	-0.22	-0.23	0.81	2011
KIF3A	ENST00000378746.4	kinesin family member 3A	33	1	0	0	1	0	0	0	0	0	hsa-miR-145-5p	-0.22	-0.22	0.6	2005, 2007, 2011
AC023590.1	ENST00000366457.2	Uncharacterized protein	5	1	0	0	1	0	0	0	0	0	hsa-miR-145-5p	-0.22	-0.22	0.5
ACVR1B	ENST00000257963.4	activin A receptor, type IB	3319	2	0	1	1	0	0	0	0	1	hsa-miR-145-5p	-0.22	-0.22	0.97	2005, 2007, 2009, 2011
MTF1	ENST00000373036.4	metal-regulatory transcription factor 1	98	1	0	1	0	1	0	0	1	0	hsa-miR-145-5p	-0.22	-0.23	0.85	2009, 2011
EXOC2	ENST00000230449.4	exocyst complex component 2	192	1	1	0	0	2	0	0	2	0	hsa-miR-145-5p	-0.22	-0.31	0.54	2009, 2011
ERMP1	ENST00000381506.3	endoplasmic reticulum metallopeptidase 1	53	1	0	0	1	4	0	1	3	0	hsa-miR-145-5p	-0.22	-0.26	< 0.1
PAQR9	ENST00000340634.3	progestin and adipoQ receptor family member IX	233	1	0	1	0	1	0	0	1	1	hsa-miR-145-5p	-0.22	-0.23	0.67	2009, 2011
TBC1D15	ENST00000550746.1	TBC1 domain family, member 15	1164	1	1	0	0	0	0	0	0	0	hsa-miR-145-5p	-0.22	-0.33	0.93	2009, 2011
C7orf73	ENST00000507606.1	chromosome 7 open reading frame 73	847	1	0	0	1	1	1	0	0	0	hsa-miR-145-5p	-0.22	-0.62	0.55	2011
SSBP3	ENST00000417664.2	single stranded DNA binding protein 3	1474	1	0	1	0	0	0	0	0	1	hsa-miR-145-5p	-0.22	-0.22	0.69	2009, 2011
G3BP1	ENST00000394123.3	GTPase activating protein (SH3 domain) binding protein 1	688	1	1	0	0	1	1	0	0	1	hsa-miR-145-5p	-0.22	-0.26	0.77
TRIM2	ENST00000338700.5	tripartite motif containing 2	22	3	3	0	0	2	0	0	2	0	hsa-miR-145-5p	-0.22	-0.22	0.59	2005, 2007, 2009, 2011
ACTR3	ENST00000263238.2	ARP3 actin-related protein 3 homolog (yeast)	816	1	0	1	0	0	0	0	0	1	hsa-miR-145-5p	-0.22	-0.22	0.74	2005, 2007
EIF4EBP2	ENST00000373218.4	eukaryotic translation initiation factor 4E binding protein 2	690	1	0	1	0	1	1	0	0	0	hsa-miR-145-5p	-0.21	-0.33	0.53	2005, 2007, 2011
HSPBAP1	ENST00000383659.1	HSPB (heat shock 27kDa) associated protein 1	22	1	1	0	0	0	0	0	0	0	hsa-miR-145-5p	-0.21	-0.21	ORF
RASA1	ENST00000456692.2	RAS p21 protein activator (GTPase activating protein) 1	1700	1	0	1	0	0	0	0	0	0	hsa-miR-145-5p	-0.21	-0.21	0.82	2005, 2007, 2009, 2011
FNDC3B	ENST00000336824.4	fibronectin type III domain containing 3B	509	1	0	1	0	0	0	0	0	0	hsa-miR-145-5p	-0.21	-0.21	0.56	2007, 2009, 2011
PRKX	ENST00000262848.5	protein kinase, X-linked	12	1	1	0	0	1	0	1	0	0	hsa-miR-145-5p	-0.21	-0.21	0.41	2011
REV3L	ENST00000368802.3	REV3-like, polymerase (DNA directed), zeta, catalytic subunit	9	1	1	0	0	0	0	0	0	0	hsa-miR-145-5p	-0.21	-0.29	0.72	2005, 2007, 2009, 2011
AP3S1	ENST00000316788.7	adaptor-related protein complex 3, sigma 1 subunit	24	1	0	1	0	0	0	0	0	0	hsa-miR-145-5p	-0.21	-0.21	0.46	2005, 2007
ARPC5	ENST00000359856.6	actin related protein 2/3 complex, subunit 5, 16kDa	677	1	0	1	0	0	0	0	0	0	hsa-miR-145-5p	-0.21	-0.25	0.55	2005, 2007, 2009, 2011
CSTF3	ENST00000323959.4	cleavage stimulation factor, 3' pre-RNA, subunit 3, 77kDa	291	1	0	1	0	0	0	0	0	0	hsa-miR-145-5p	-0.21	-0.21	0.55	2005, 2007
RBM3	ENST00000376759.3	RNA binding motif (RNP1, RRM) protein 3	1325	1	0	0	1	0	0	0	0	0	hsa-miR-145-5p	-0.21	-0.22	0.96	2009, 2011
DAGLA	ENST00000257215.5	diacylglycerol lipase, alpha	1262	1	0	1	0	0	0	0	0	0	hsa-miR-145-5p	-0.21	-0.22	0.64	2009, 2011
HS6ST1	ENST00000259241.6	heparan sulfate 6-O-sulfotransferase 1	22	1	1	0	0	1	0	0	1	0	hsa-miR-145-5p	-0.21	-0.21	0.79	2009, 2011
TPM3	ENST00000368531.2	tropomyosin 3	669	1	1	0	0	2	2	0	0	0	hsa-miR-145-5p	-0.21	-0.74	0.63	2011
RAB5C	ENST00000346213.4	RAB5C, member RAS oncogene family	96	1	0	0	1	0	0	0	0	0	hsa-miR-145-5p	-0.21	-0.22	0.84	2005, 2007, 2009, 2011
ERF	ENST00000222329.4	Ets2 repressor factor	1007	1	1	0	0	0	0	0	0	0	hsa-miR-145-5p	-0.21	-0.22	0.59	2007, 2009, 2011
PVRL3	ENST00000485303.1	poliovirus receptor-related 3	361	1	1	0	0	1	0	1	0	0	hsa-miR-145-5p	-0.21	-0.24	0.59
ERN1	ENST00000433197.3	endoplasmic reticulum to nucleus signaling 1	182	1	1	0	0	0	0	0	0	3	hsa-miR-145-5p	-0.21	-0.21	0.9
SNX27	ENST00000368843.3	sorting nexin family member 27	46	1	1	0	0	1	0	0	1	1	hsa-miR-145-5p	-0.21	-0.21	0.89	2005, 2007, 2009, 2011
MTX3	ENST00000509852.1	metaxin 3	304	1	0	1	0	0	0	0	0	1	hsa-miR-145-5p	-0.21	-0.22	0.65	2005, 2007, 2009, 2011
ELF2	ENST00000394235.2	E74-like factor 2 (ets domain transcription factor)	26	1	0	0	1	0	0	0	0	0	hsa-miR-145-5p	-0.21	-0.21	0.88	2005, 2007, 2009, 2011
U2AF2	ENST00000450554.2	U2 small nuclear RNA auxiliary factor 2	1093	1	1	0	0	0	0	0	0	0	hsa-miR-145-5p	-0.21	-0.21	0.6	2011
ZNF436	ENST00000314011.4	zinc finger protein 436	73	1	1	0	0	0	0	0	0	2	hsa-miR-145-5p	-0.21	-0.23	0.27	2011
ZNF521	ENST00000361524.3	zinc finger protein 521	520	1	0	0	1	0	0	0	0	0	hsa-miR-145-5p	-0.21	-0.21	0.72	2011
ABCA1	ENST00000374736.3	ATP-binding cassette, sub-family A (ABC1), member 1	184	2	0	1	1	0	0	0	0	0	hsa-miR-145-5p	-0.2	-0.21	0.99	2005, 2007, 2009, 2011
SLC25A25	ENST00000373069.5	solute carrier family 25 (mitochondrial carrier; phosphate carrier), member 25	3454	1	0	1	0	0	0	0	0	1	hsa-miR-145-5p	-0.2	-0.21	0.65	2005, 2007, 2009
FOXO1	ENST00000379561.5	forkhead box O1	480	1	0	1	0	0	0	0	0	0	hsa-miR-145-5p	-0.2	-0.21	0.58	2005, 2007, 2009, 2011
SNX8	ENST00000222990.3	sorting nexin 8	303	1	1	0	0	0	0	0	0	0	hsa-miR-145-5p	-0.2	-0.22	0.74	2011
APH1A	ENST00000360244.4	APH1A gamma secretase subunit	475	1	0	0	1	0	0	0	0	2	hsa-miR-145-5p	-0.2	-0.22	0.46
ARHGAP24	ENST00000395184.1	Rho GTPase activating protein 24	9	1	0	1	0	0	0	0	0	0	hsa-miR-145-5p	-0.2	-0.2	0.79	2005, 2007, 2009, 2011
TRIM44	ENST00000299413.5	tripartite motif containing 44	4203	1	0	0	1	2	0	1	1	1	hsa-miR-145-5p	-0.2	-0.23	0.76
HOXA5	ENST00000222726.3	homeobox A5	63	1	0	0	1	0	0	0	0	0	hsa-miR-145-5p	-0.2	-0.2	0.72	2011

## Sheet: hsa-miR-30a-5p
Ortholog of target gene	Representative transcript	Gene name	3P-seq tags + 5	Conserved sites total	Conserved 8mer sites	Conserved 7mer-m8 sites	Conserved 7mer-A1 sites	Poorly conserved sites total	Poorly conserved 8mer sites	Poorly conserved 7mer-m8 sites	Poorly conserved 7mer-A1 sites	6mer sites	Representative miRNA	Cumulative weighted context++ score	Total context++ score	Aggregate PCT	Previous TargetScan publication(s)
SNX16	ENST00000353788.4	sorting nexin 16	156	1	0	0	1	2	2	0	0	0	hsa-miR-30b-5p	-1.08	-1.20	0.78	2005, 2007, 2009, 2011
ANKRA2	ENST00000296785.3	ankyrin repeat, family A (RFXANK-like), 2	134	2	1	1	0	1	0	1	0	0	hsa-miR-30b-5p	-1.03	-1.09	0.65	2005, 2007, 2011
MKRN3	ENST00000314520.3	makorin ring finger protein 3	18	3	2	1	0	0	0	0	0	0	hsa-miR-30b-5p	-0.96	-0.96	0.90	2005, 2007, 2009, 2011
LHX8	ENST00000294638.5	LIM homeobox 8	18	2	2	0	0	0	0	0	0	0	hsa-miR-30b-5p	-0.94	-0.94	0.98	2005, 2007, 2009, 2011
KLHL20	ENST00000209884.4	kelch-like family member 20	324	2	2	0	0	0	0	0	0	1	hsa-miR-30e-5p	-0.85	-0.96	> 0.99	2003, 2005, 2007, 2009, 2011
EED	ENST00000327320.4	embryonic ectoderm development	142	2	2	0	0	0	0	0	0	1	hsa-miR-30b-5p	-0.84	-0.91	> 0.99	2003, 2005, 2007, 2009, 2011
DLGAP1	ENST00000400145.2	discs, large (Drosophila) homolog-associated protein 1	8	2	2	0	0	0	0	0	0	0	hsa-miR-30a-5p	-0.82	-0.82	0.64	2011
MTDH	ENST00000336273.3	metadherin	5192	4	2	1	1	0	0	0	0	0	hsa-miR-30e-5p	-0.82	-0.98	> 0.99	2007, 2009, 2011
B3GNT5	ENST00000326505.3	UDP-GlcNAc:betaGal beta-1,3-N-acetylglucosaminyltransferase 5	57	3	3	0	0	0	0	0	0	0	hsa-miR-30b-5p	-0.82	-0.82	0.99	2005, 2007, 2009, 2011
TMEM181	ENST00000367090.3	transmembrane protein 181	924	2	1	0	1	1	0	0	1	0	hsa-miR-30b-5p	-0.75	-0.75	> 0.99	2009, 2011
STOX2	ENST00000308497.4	storkhead box 2	379	5	3	1	1	2	0	0	2	1	hsa-miR-30e-5p	-0.73	-0.73	> 0.99	2007, 2009, 2011
TWF1	ENST00000552521.1	twinfilin actin-binding protein 1	72	2	1	1	0	1	0	0	1	0	hsa-miR-30c-5p	-0.73	-0.73	0.96	2011
PIP4K2A	ENST00000376573.4	phosphatidylinositol-5-phosphate 4-kinase, type II, alpha	632	3	2	0	1	1	0	0	1	0	hsa-miR-30b-5p	-0.71	-0.72	0.98	2005, 2007, 2009, 2011
GABRB1	ENST00000295454.3	gamma-aminobutyric acid (GABA) A receptor, beta 1	5	4	3	1	0	1	0	0	1	1	hsa-miR-30b-5p	-0.70	-0.85	0.99	2009, 2011
SRSF7	ENST00000313117.6	serine/arginine-rich splicing factor 7	16077	1	1	0	0	0	0	0	0	1	hsa-miR-30e-5p	-0.66	-0.72	0.95	2005, 2007, 2009, 2011
GSKIP	ENST00000555181.1	GSK3B interacting protein	1581	1	1	0	0	1	0	1	0	1	hsa-miR-30b-5p	-0.65	-0.65	0.97	2007, 2009, 2011
PAPD4	ENST00000453514.1	PAP associated domain containing 4	434	2	1	1	0	1	0	0	1	0	hsa-miR-30e-5p	-0.64	-0.75	0.97	2005, 2007, 2011
CYP24A1	ENST00000216862.3	cytochrome P450, family 24, subfamily A, polypeptide 1	51	1	1	0	0	2	0	0	2	0	hsa-miR-30e-5p	-0.62	-0.62	0.97	2005, 2007, 2009, 2011
IL1RAPL2	ENST00000372582.1	interleukin 1 receptor accessory protein-like 2	5	1	1	0	0	0	0	0	0	0	hsa-miR-30a-5p	-0.62	-0.62	0.74	2009, 2011
WDR82	ENST00000296490.3	WD repeat domain 82	319	2	2	0	0	0	0	0	0	0	hsa-miR-30b-5p	-0.62	-0.65	0.99	2007, 2009, 2011
UBE2V2	ENST00000523111.2	ubiquitin-conjugating enzyme E2 variant 2	1770	1	1	0	0	1	0	0	1	1	hsa-miR-30e-5p	-0.61	-0.68	0.96	2005, 2007, 2009, 2011
TMEM170B	ENST00000379426.1	transmembrane protein 170B	489	1	1	0	0	3	1	2	0	1	hsa-miR-30b-5p	-0.61	-1.16	0.94	2009, 2011
ZNRF1	ENST00000335325.4	zinc and ring finger 1, E3 ubiquitin protein ligase	519	2	2	0	0	0	0	0	0	0	hsa-miR-30a-5p	-0.61	-0.62	> 0.99	2005, 2007, 2009, 2011
TNRC6A	ENST00000395799.3	trinucleotide repeat containing 6A	267	4	2	2	0	0	0	0	0	0	hsa-miR-30b-5p	-0.60	-0.60	> 0.99	2003, 2005, 2007, 2009, 2011
LGI1	ENST00000542308.1	leucine-rich, glioma inactivated 1	5	1	1	0	0	0	0	0	0	0	hsa-miR-30e-5p	-0.60	-0.60	0.89	2005, 2007, 2009, 2011
MEX3B	ENST00000558133.1	mex-3 RNA binding family member B	1401	2	1	1	0	0	0	0	0	0	hsa-miR-30e-5p	-0.60	-0.60	0.96	2005, 2007, 2009, 2011
CCNE2	ENST00000520509.1	cyclin E2	76	2	2	0	0	0	0	0	0	0	hsa-miR-30b-5p	-0.59	-0.61	0.81	2005, 2007, 2009, 2011
TTLL7	ENST00000260505.8	tubulin tyrosine ligase-like family, member 7	93	1	1	0	0	1	0	0	1	2	hsa-miR-30b-5p	-0.59	-0.64	0.95	2007, 2009, 2011
PTP4A1	ENST00000370651.3	protein tyrosine phosphatase type IVA, member 1	5740	2	1	1	0	0	0	0	0	0	hsa-miR-30e-5p	-0.59	-0.59	0.98	2005, 2007, 2009, 2011
FOXG1	ENST00000382535.3	forkhead box G1	40	2	0	2	0	1	0	1	0	0	hsa-miR-30e-5p	-0.59	-0.60	0.93	2003, 2005, 2007, 2009, 2011
PDE7A	ENST00000401827.3	phosphodiesterase 7A	84	2	2	0	0	1	0	1	0	0	hsa-miR-30e-5p	-0.58	-0.65	> 0.99	2011
LRRC17	ENST00000249377.4	leucine rich repeat containing 17	144	1	1	0	0	1	1	0	0	0	hsa-miR-30e-5p	-0.58	-0.66	0.71	2005, 2007, 2009, 2011
RORA	ENST00000335670.6	RAR-related orphan receptor A	102	4	2	2	0	1	1	0	0	0	hsa-miR-30b-5p	-0.58	-0.71	0.96	2011
KLHL28	ENST00000396128.4	kelch-like family member 28	9	4	1	1	2	1	1	0	0	2	hsa-miR-30a-5p	-0.57	-1.23	> 0.99	2007, 2009, 2011
DESI2	ENST00000302550.11	desumoylating isopeptidase 2	147	2	2	0	0	0	0	0	0	0	hsa-miR-30b-5p	-0.57	-0.57	> 0.99	2011
INO80D	ENST00000403263.1	INO80 complex subunit D	5	2	1	0	1	1	0	0	1	0	hsa-miR-30b-5p	-0.56	-0.56	0.93	2009, 2011
GAN	ENST00000568107.2	gigaxonin	185	5	1	3	1	0	0	0	0	0	hsa-miR-30e-5p	-0.56	-0.90	> 0.99	2011
UBE2I	ENST00000355803.4	ubiquitin-conjugating enzyme E2I	291	1	1	0	0	0	0	0	0	0	hsa-miR-30e-5p	-0.56	-0.56	0.95	2005, 2007, 2009, 2011
SCN9A	ENST00000409672.1	sodium channel, voltage-gated, type IX, alpha subunit	240	2	2	0	0	0	0	0	0	0	hsa-miR-30b-5p	-0.56	-0.68	0.95	2011
ARL4A	ENST00000396663.1	ADP-ribosylation factor-like 4A	213	2	2	0	0	0	0	0	0	0	hsa-miR-30b-5p	-0.56	-0.65	0.86	2009, 2011
RARB	ENST00000437042.2	retinoic acid receptor, beta	48	2	0	2	0	0	0	0	0	0	hsa-miR-30b-5p	-0.55	-0.55	0.90	2005, 2007, 2009, 2011
NFIB	ENST00000397575.3	nuclear factor I/B	1149	4	0	2	2	0	0	0	0	0	hsa-miR-30e-5p	-0.55	-0.58	> 0.99	2005, 2007, 2009, 2011
CAMK2N1	ENST00000375078.3	calcium/calmodulin-dependent protein kinase II inhibitor 1	6631	1	1	0	0	0	0	0	0	0	hsa-miR-30b-5p	-0.55	-0.55	0.95	2007, 2009, 2011
LIN28A	ENST00000326279.6	lin-28 homolog A (C. elegans)	5	2	1	1	0	1	0	0	1	0	hsa-miR-30b-5p	-0.55	-0.55	> 0.99	2003, 2005, 2007, 2009, 2011
GNA13	ENST00000439174.2	guanine nucleotide binding protein (G protein), alpha 13	190	2	0	0	2	2	0	1	1	1	hsa-miR-30b-5p	-0.54	-0.58	0.95	2005, 2007, 2009, 2011
ACTC1	ENST00000290378.4	actin, alpha, cardiac muscle 1	164	1	1	0	0	0	0	0	0	0	hsa-miR-30b-5p	-0.54	-0.54	0.95	2011
ZDHHC20	ENST00000320220.9	zinc finger, DHHC-type containing 20	1486	3	1	1	1	2	0	2	0	1	hsa-miR-30b-5p	-0.54	-0.66	> 0.99	2011
SOCS1	ENST00000332029.2	suppressor of cytokine signaling 1	190	1	1	0	0	0	0	0	0	0	hsa-miR-30a-5p	-0.54	-0.54	0.95	2005, 2007, 2009, 2011
RAB32	ENST00000367495.3	RAB32, member RAS oncogene family	1894	1	1	0	0	1	0	0	1	1	hsa-miR-30e-5p	-0.54	-0.68	0.95	2005, 2007, 2009, 2011
IDH1	ENST00000345146.2	isocitrate dehydrogenase 1 (NADP+), soluble	503	2	0	0	2	0	0	0	0	0	hsa-miR-30a-5p	-0.53	-0.53	0.95	2011
SRSF10	ENST00000343255.5	serine/arginine-rich splicing factor 10	1920	1	0	0	1	3	1	1	1	2	hsa-miR-30c-5p	-0.53	-0.67	0.78
RFX6	ENST00000332958.2	regulatory factor X, 6	14	2	1	1	0	0	0	0	0	0	hsa-miR-30e-5p	-0.52	-0.52	0.99	2005, 2007, 2009, 2011
RRAD	ENST00000420652.1	Ras-related associated with diabetes	28	1	1	0	0	0	0	0	0	0	hsa-miR-30b-5p	-0.52	-0.52	0.92	2005, 2007, 2009, 2011
C9orf72	ENST00000380003.3	chromosome 9 open reading frame 72	25	2	1	0	1	0	0	0	0	0	hsa-miR-30e-5p	-0.52	-0.52	0.97	2005, 2007, 2009, 2011
ELOVL5	ENST00000370918.4	ELOVL fatty acid elongase 5	2233	1	1	0	0	0	0	0	0	2	hsa-miR-30e-5p	-0.52	-0.52	0.72	2005, 2007, 2009, 2011
ZPBP2	ENST00000377940.3	zona pellucida binding protein 2	5	1	1	0	0	1	0	0	1	0	hsa-miR-30b-5p	-0.52	-0.52	0.55	2009, 2011
C7orf43	ENST00000394035.2	chromosome 7 open reading frame 43	5436	2	0	1	1	0	0	0	0	0	hsa-miR-30b-5p	-0.52	-0.52	0.93	2007, 2009, 2011
SLC7A10	ENST00000253188.4	solute carrier family 7 (neutral amino acid transporter light chain, asc system), member 10	99	1	1	0	0	0	0	0	0	0	hsa-miR-30a-5p	-0.52	-0.54	0.95	2005, 2007, 2009, 2011
ATP8A1	ENST00000381668.5	ATPase, aminophospholipid transporter (APLT), class I, type 8A, member 1	48	1	1	0	0	1	0	0	1	1	hsa-miR-30e-5p	-0.52	-0.52	0.41	2009, 2011
MIER3	ENST00000381226.3	mesoderm induction early response 1, family member 3	112	4	1	1	2	2	0	1	1	0	hsa-miR-30e-5p	-0.51	-0.54	> 0.99	2007, 2009, 2011
COL25A1	ENST00000399132.1	collagen, type XXV, alpha 1	270	2	1	0	1	2	0	1	1	0	hsa-miR-30b-5p	-0.51	-0.57	> 0.99	2011
SCN2A	ENST00000375437.2	sodium channel, voltage-gated, type II, alpha subunit	7	3	2	1	0	0	0	0	0	1	hsa-miR-30e-5p	-0.51	-0.51	0.95	2007, 2009, 2011
EDNRA	ENST00000339690.5	endothelin receptor type A	35	1	1	0	0	1	0	0	1	1	hsa-miR-30b-5p	-0.51	-0.51	0.95	2005, 2007, 2009, 2011
RASA1	ENST00000456692.2	RAS p21 protein activator (GTPase activating protein) 1	1700	1	1	0	0	0	0	0	0	0	hsa-miR-30b-5p	-0.51	-0.51	0.95	2005, 2007, 2009, 2011
ZBTB11	ENST00000312938.4	zinc finger and BTB domain containing 11	179	1	1	0	0	1	0	0	1	1	hsa-miR-30a-5p	-0.51	-0.51	0.81	2009, 2011
REEP3	ENST00000373758.4	receptor accessory protein 3	1095	2	0	2	0	1	1	0	0	2	hsa-miR-30b-5p	-0.51	-0.63	0.88	2007, 2009, 2011
VIM	ENST00000224237.5	vimentin	31747	1	0	0	1	1	0	0	1	0	hsa-miR-30e-5p	-0.51	-0.51	0.82	2005, 2007
E2F7	ENST00000322886.7	E2F transcription factor 7	308	3	0	0	3	0	0	0	0	0	hsa-miR-30b-5p	-0.50	-0.52	0.99	2005, 2007, 2009, 2011
DOLPP1	ENST00000540102.1	dolichyldiphosphatase 1	963	2	1	1	0	0	0	0	0	0	hsa-miR-30e-5p	-0.50	-0.50	0.85	2005, 2007, 2009, 2011
PBRM1	ENST00000356770.4	polybromo 1	689	2	0	0	2	0	0	0	0	1	hsa-miR-30e-5p	-0.50	-0.52	0.95	2007, 2009, 2011
ELMOD2	ENST00000323570.3	ELMO/CED-12 domain containing 2	32	1	1	0	0	1	0	1	0	0	hsa-miR-30b-5p	-0.50	-0.54	0.95	2005, 2007, 2009, 2011
FAP	ENST00000188790.4	fibroblast activation protein, alpha	618	1	1	0	0	0	0	0	0	0	hsa-miR-30e-5p	-0.50	-0.50	0.87	2005, 2007, 2009, 2011
ATG5	ENST00000360666.4	autophagy related 5	1078	1	1	0	0	0	0	0	0	0	hsa-miR-30a-5p	-0.50	-0.50	0.72	2007, 2009, 2011
FBXO45	ENST00000311630.6	F-box protein 45	72	1	1	0	0	1	0	0	1	1	hsa-miR-30e-5p	-0.50	-0.51	0.96	2009, 2011
RHEBL1	ENST00000301068.6	Ras homolog enriched in brain like 1	21	1	1	0	0	0	0	0	0	0	hsa-miR-30e-5p	-0.50	-0.50	0.82	2005, 2007, 2009, 2011
FAM43A	ENST00000329759.4	family with sequence similarity 43, member A	287	2	1	1	0	0	0	0	0	0	hsa-miR-30a-5p	-0.50	-0.50	0.98	2003, 2005, 2007, 2009, 2011
RUNX2	ENST00000371432.3	runt-related transcription factor 2	105	2	1	1	0	2	0	1	1	1	hsa-miR-30b-5p	-0.49	-0.49	0.94	2007, 2009, 2011
CEP76	ENST00000262127.2	centrosomal protein 76kDa	313	1	1	0	0	0	0	0	0	0	hsa-miR-30b-5p	-0.49	-0.50	0.72	2009, 2011
PTPN13	ENST00000436978.1	protein tyrosine phosphatase, non-receptor type 13 (APO-1/CD95 (Fas)-associated phosphatase)	97	2	0	2	0	0	0	0	0	0	hsa-miR-30e-5p	-0.49	-0.49	0.83	2005, 2007, 2009, 2011
HOXA1	ENST00000355633.5	homeobox A1	157	1	1	0	0	0	0	0	0	1	hsa-miR-30e-5p	-0.49	-0.49	0.81	2005, 2007, 2009
AC104472.1	ENST00000399242.2	CDNA FLJ26134 fis, clone TMS03713; Uncharacterized protein	5	1	1	0	0	0	0	0	0	0	hsa-miR-30a-5p	-0.49	-0.49	< 0.1
RAD23B	ENST00000358015.3	RAD23 homolog B (S. cerevisiae)	1012	2	1	1	0	0	0	0	0	0	hsa-miR-30c-5p	-0.49	-0.49	0.96	2005, 2007, 2009, 2011
EVX2	ENST00000308618.4	even-skipped homeobox 2	9	2	1	0	1	1	0	1	0	0	hsa-miR-30e-5p	-0.48	-0.48	0.98
SEC23A	ENST00000537403.1	Sec23 homolog A (S. cerevisiae)	413	1	1	0	0	1	0	0	1	1	hsa-miR-30b-5p	-0.48	-0.61	0.62	2005, 2007, 2009, 2011
RP11-160N1.10	ENST00000377548.2		5	1	1	0	0	0	0	0	0	0	hsa-miR-30e-5p	-0.48	-0.48	0.30
SMAD1	ENST00000302085.4	SMAD family member 1	240	1	0	0	1	1	0	0	1	0	hsa-miR-30b-5p	-0.48	-0.49	0.91	2005, 2007, 2009, 2011
ACTR3C	ENST00000252071.4	ARP3 actin-related protein 3 homolog C (yeast)	5	1	1	0	0	0	0	0	0	0	hsa-miR-30e-5p	-0.48	-0.48	< 0.1	2011
FZD3	ENST00000240093.3	frizzled family receptor 3	192	3	3	0	0	0	0	0	0	1	hsa-miR-30e-5p	-0.48	-0.55	0.99	2011
ELAVL2	ENST00000380110.4	ELAV like neuron-specific RNA binding protein 2	78	1	0	0	1	1	0	0	1	0	hsa-miR-30b-5p	-0.48	-0.53	0.95	2005, 2007
STX2	ENST00000392373.2	syntaxin 2	216	1	1	0	0	1	0	0	1	0	hsa-miR-30a-5p	-0.48	-0.60	0.73	2007, 2009, 2011
RP11-497E19.2	ENST00000553678.1	Uncharacterized protein	5	1	1	0	0	0	0	0	0	0	hsa-miR-30e-5p	-0.48	-0.48	< 0.1
TIA1	ENST00000433529.2	TIA1 cytotoxic granule-associated RNA binding protein	1370	2	0	1	1	0	0	0	0	1	hsa-miR-30e-5p	-0.48	-0.50	0.93	2007, 2009, 2011
C10orf11	ENST00000496424.2	chromosome 10 open reading frame 11	5	1	0	1	0	1	0	0	1	0	hsa-miR-30a-5p	-0.48	-0.48	0.71
GMNC	ENST00000442080.1	geminin coiled-coil domain containing	19	2	2	0	0	0	0	0	0	1	hsa-miR-30a-5p	-0.47	-0.49	> 0.99	2011
RARG	ENST00000425354.2	retinoic acid receptor, gamma	21	2	2	0	0	0	0	0	0	0	hsa-miR-30c-5p	-0.47	-0.47	0.97	2003, 2005, 2007, 2009, 2011
GNG10	ENST00000374293.4	guanine nucleotide binding protein (G protein), gamma 10	407	1	1	0	0	0	0	0	0	0	hsa-miR-30a-5p	-0.47	-0.47	0.63	2009, 2011
PPP1R2	ENST00000328432.3	protein phosphatase 1, regulatory (inhibitor) subunit 2	8	1	1	0	0	1	1	0	0	0	hsa-miR-30b-5p	-0.47	-0.47	0.14	2009, 2011
RP6-24A23.6	ENST00000563887.1	Uncharacterized protein	937	1	0	0	1	2	0	2	0	0	hsa-miR-30b-5p	-0.47	-0.65	0.78
UCP3	ENST00000314032.4	uncoupling protein 3 (mitochondrial, proton carrier)	10	1	1	0	0	1	0	1	0	0	hsa-miR-30a-5p	-0.47	-0.47	0.86	2009, 2011
EXTL2	ENST00000370113.3	exostosin-like glycosyltransferase 2	204	1	1	0	0	1	0	1	0	0	hsa-miR-30b-5p	-0.47	-0.47	0.80	2005, 2007, 2009, 2011
LHX9	ENST00000367390.3	LIM homeobox 9	40	3	1	0	2	1	0	0	1	1	hsa-miR-30e-5p	-0.47	-0.83	0.98
PPIL3	ENST00000286175.8	peptidylprolyl isomerase (cyclophilin)-like 3	96	1	1	0	0	0	0	0	0	1	hsa-miR-30b-5p	-0.47	-0.47	0.12	2011
PGM3	ENST00000513973.1	phosphoglucomutase 3	707	1	1	0	0	1	0	1	0	0	hsa-miR-30e-5p	-0.47	-0.48	0.74	2009, 2011
STIM2	ENST00000467011.1	stromal interaction molecule 2	380	3	1	1	1	2	0	0	2	0	hsa-miR-30a-5p	-0.47	-0.63	> 0.99	2003, 2005, 2007, 2009, 2011
DOCK7	ENST00000251157.5	dedicator of cytokinesis 7	66	1	1	0	0	1	0	0	1	0	hsa-miR-30b-5p	-0.46	-0.54	0.93	2005, 2007, 2009, 2011
PPARGC1A	ENST00000264867.2	peroxisome proliferator-activated receptor gamma, coactivator 1 alpha	19	3	0	1	2	0	0	0	0	0	hsa-miR-30e-5p	-0.46	-0.48	0.99	2005, 2007, 2009, 2011
ASB3	ENST00000406625.2	Ankyrin repeat and SOCS box protein 3	317	1	1	0	0	1	0	1	0	0	hsa-miR-30b-5p	-0.46	-0.52	0.47
STAC	ENST00000273183.3	SH3 and cysteine rich domain	172	1	1	0	0	0	0	0	0	0	hsa-miR-30b-5p	-0.46	-0.46	0.91	2005, 2007, 2009, 2011
LMBR1L	ENST00000267102.8	limb development membrane protein 1-like	346	1	1	0	0	1	1	0	0	0	hsa-miR-30e-5p	-0.46	-0.46	0.91	2007, 2009, 2011
CHD1	ENST00000284049.3	chromodomain helicase DNA binding protein 1	35	2	1	1	0	0	0	0	0	0	hsa-miR-30a-5p	-0.46	-0.46	0.99	2009, 2011
DBF4	ENST00000265728.1	DBF4 homolog (S. cerevisiae)	30	1	1	0	0	0	0	0	0	0	hsa-miR-30e-5p	-0.46	-0.46	0.93	2009, 2011
PPP1R18	ENST00000399199.3	protein phosphatase 1, regulatory subunit 18	265	3	1	0	2	0	0	0	0	0	hsa-miR-30e-5p	-0.46	-0.46	0.99	2011
BECN1	ENST00000438274.3	beclin 1, autophagy related	2879	1	1	0	0	0	0	0	0	0	hsa-miR-30a-5p	-0.45	-0.45	0.92	2005, 2007, 2009, 2011
LIN28B	ENST00000345080.4	lin-28 homolog B (C. elegans)	118	3	3	0	0	0	0	0	0	0	hsa-miR-30e-5p	-0.45	-0.45	> 0.99	2007, 2009, 2011
FAM133A	ENST00000538690.1	family with sequence similarity 133, member A	14	1	1	0	0	2	0	1	1	0	hsa-miR-30e-5p	-0.45	-0.45	0.24	2009, 2011
FAM49A	ENST00000381323.3	family with sequence similarity 49, member A	38	1	1	0	0	0	0	0	0	0	hsa-miR-30b-5p	-0.45	-0.45	0.95	2005, 2007, 2009, 2011
GALNT7	ENST00000265000.4	UDP-N-acetyl-alpha-D-galactosamine:polypeptide N-acetylgalactosaminyltransferase 7 (GalNAc-T7)	953	2	2	0	0	0	0	0	0	0	hsa-miR-30b-5p	-0.45	-0.45	0.99	2005, 2007, 2009, 2011
PRDM1	ENST00000369089.3	PR domain containing 1, with ZNF domain	48	2	0	0	2	1	1	0	0	0	hsa-miR-30e-5p	-0.45	-0.51	0.95	2005, 2007, 2009, 2011
REV1	ENST00000393445.3	REV1, polymerase (DNA directed)	1210	1	1	0	0	0	0	0	0	0	hsa-miR-30b-5p	-0.45	-0.45	0.95	2007, 2009, 2011
PGM1	ENST00000371084.3	phosphoglucomutase 1	612	1	1	0	0	1	0	0	1	0	hsa-miR-30e-5p	-0.45	-0.45	0.76	2005, 2007, 2009, 2011
COL13A1	ENST00000398974.3	collagen, type XIII, alpha 1	628	1	1	0	0	1	0	0	1	0	hsa-miR-30a-5p	-0.44	-0.46	0.95	2005, 2007, 2009, 2011
GPR75-ASB3	ENST00000263634.3	GPR75-ASB3 readthrough	317	1	1	0	0	1	0	1	0	0	hsa-miR-30b-5p	-0.44	-0.50	0.47	2005, 2007, 2009, 2011
PPID	ENST00000307720.3	peptidylprolyl isomerase D	1544	1	1	0	0	0	0	0	0	0	hsa-miR-30a-5p	-0.44	-0.45	0.95	2005, 2007, 2009, 2011
USP45	ENST00000392738.2	ubiquitin specific peptidase 45	491	1	0	1	0	2	0	1	1	2	hsa-miR-30b-5p	-0.44	-0.51	0.70	2007, 2009, 2011
YPEL2	ENST00000312655.4	yippee-like 2 (Drosophila)	62	2	1	0	1	1	0	0	1	0	hsa-miR-30b-5p	-0.44	-0.44	0.99	2005, 2007, 2009, 2011
YTHDC1	ENST00000344157.4	YTH domain containing 1	307	1	1	0	0	0	0	0	0	0	hsa-miR-30b-5p	-0.44	-0.44	0.95	2007, 2009, 2011
LRRC8D	ENST00000337338.5	leucine rich repeat containing 8 family, member D	96	1	1	0	0	0	0	0	0	0	hsa-miR-30b-5p	-0.44	-0.44	0.95	2007, 2009, 2011
R3HDM1	ENST00000264160.4	R3H domain containing 1	195	1	1	0	0	0	0	0	0	0	hsa-miR-30c-5p	-0.44	-0.44	0.86	2007, 2009, 2011
PLAGL2	ENST00000246229.4	pleiomorphic adenoma gene-like 2	254	3	2	0	1	1	0	0	1	0	hsa-miR-30a-5p	-0.44	-0.45	> 0.99	2003, 2005, 2007, 2009, 2011
WNK3	ENST00000375169.3	WNK lysine deficient protein kinase 3	55	2	0	2	0	0	0	0	0	2	hsa-miR-30e-5p	-0.44	-0.44	0.83	2011
PCGF3	ENST00000362003.5	polycomb group ring finger 3	503	2	0	0	2	0	0	0	0	1	hsa-miR-30a-5p	-0.44	-0.54	0.95	2005, 2007, 2009, 2011
PRPF40A	ENST00000410080.1	PRP40 pre-mRNA processing factor 40 homolog A (S. cerevisiae)	459	1	1	0	0	0	0	0	0	1	hsa-miR-30e-5p	-0.44	-0.47	0.81	2009, 2011
SLC35B4	ENST00000378509.4	solute carrier family 35 (UDP-xylose/UDP-N-acetylglucosamine transporter), member B4	899	2	1	1	0	1	0	0	1	0	hsa-miR-30e-5p	-0.44	-0.45	0.67	2009, 2011
FLJ20373	ENST00000414004.2		75	1	1	0	0	0	0	0	0	0	hsa-miR-30a-5p	-0.43	-0.43	0.95
MSANTD3-TMEFF1	ENST00000502978.1	MSANTD3-TMEFF1 readthrough	234	1	1	0	0	0	0	0	0	0	hsa-miR-30b-5p	-0.43	-0.43	0.90	2011
NEDD4	ENST00000338963.2	neural precursor cell expressed, developmentally down-regulated 4, E3 ubiquitin protein ligase	289	3	2	1	0	1	0	1	0	0	hsa-miR-30a-5p	-0.43	-0.45	> 0.99	2005, 2007, 2009, 2011
ZFAND5	ENST00000237937.3	zinc finger, AN1-type domain 5	2522	1	1	0	0	1	0	0	1	1	hsa-miR-30a-5p	-0.43	-0.55	0.95	2007, 2009, 2011
CCDC117	ENST00000249064.4	coiled-coil domain containing 117	211	1	1	0	0	2	1	0	1	1	hsa-miR-30b-5p	-0.43	-0.48	0.47	2007, 2009, 2011
MAP3K2	ENST00000409947.1	mitogen-activated protein kinase kinase kinase 2	187	1	0	0	1	3	1	0	2	2	hsa-miR-30e-5p	-0.43	-0.49	0.95	2011
NECAP1	ENST00000339754.5	NECAP endocytosis associated 1	13	2	2	0	0	0	0	0	0	0	hsa-miR-30b-5p	-0.43	-0.43	0.68	2005, 2007, 2009, 2011
CFDP1	ENST00000283882.3	craniofacial development protein 1	482	1	1	0	0	0	0	0	0	0	hsa-miR-30a-5p	-0.43	-0.43	0.33
PAAF1	ENST00000544552.1	proteasomal ATPase-associated factor 1	22	1	1	0	0	0	0	0	0	0	hsa-miR-30a-5p	-0.43	-0.43	0.41	2009, 2011
ZBTB41	ENST00000367405.4	zinc finger and BTB domain containing 41	33	2	1	1	0	2	0	1	1	0	hsa-miR-30c-5p	-0.43	-0.47	0.95	2007, 2009, 2011
RAB38	ENST00000243662.6	RAB38, member RAS oncogene family	11	1	1	0	0	0	0	0	0	0	hsa-miR-30e-5p	-0.42	-0.42	0.91	2005, 2007, 2009, 2011
TMEFF1	ENST00000374879.4	transmembrane protein with EGF-like and two follistatin-like domains 1	234	1	1	0	0	0	0	0	0	0	hsa-miR-30b-5p	-0.42	-0.42	0.90	2005, 2007, 2009, 2011
OMG	ENST00000247271.4	oligodendrocyte myelin glycoprotein	5	1	1	0	0	0	0	0	0	0	hsa-miR-30b-5p	-0.42	-0.42	0.26	2005, 2007, 2009, 2011
NR4A2	ENST00000339562.4	nuclear receptor subfamily 4, group A, member 2	1631	1	1	0	0	0	0	0	0	0	hsa-miR-30e-5p	-0.42	-0.43	0.83	2005, 2007, 2009, 2011
SOCS3	ENST00000330871.2	suppressor of cytokine signaling 3	5	1	1	0	0	0	0	0	0	0	hsa-miR-30a-5p	-0.42	-0.42	0.95	2005, 2007, 2009, 2011
CSAD	ENST00000267085.4	cysteine sulfinic acid decarboxylase	11	1	1	0	0	0	0	0	0	0	hsa-miR-30a-5p	-0.42	-0.42	< 0.1	2009, 2011
RAP1B	ENST00000250559.9	RAP1B, member of RAS oncogene family	3599	1	1	0	0	0	0	0	0	1	hsa-miR-30e-5p	-0.42	-0.45	0.81	2005, 2007, 2009, 2011
TMEM121	ENST00000392519.2	transmembrane protein 121	7	1	1	0	0	0	0	0	0	0	hsa-miR-30a-5p	-0.42	-0.42	0.92	2007, 2009, 2011
GNPDA1	ENST00000311337.6	glucosamine-6-phosphate deaminase 1	1130	1	1	0	0	0	0	0	0	0	hsa-miR-30e-5p	-0.42	-0.43	0.86	2009, 2011
CARS	ENST00000278224.9	cysteinyl-tRNA synthetase	594	1	1	0	0	0	0	0	0	0	hsa-miR-30a-5p	-0.42	-0.42	0.85	2009, 2011
KXD1	ENST00000540691.1	KxDL motif containing 1	117	1	1	0	0	0	0	0	0	0	hsa-miR-30b-5p	-0.42	-0.42	0.93	2009, 2011
ITGA8	ENST00000378076.3	integrin, alpha 8	7	1	1	0	0	1	0	0	1	0	hsa-miR-30a-5p	-0.42	-0.57	0.99
IP6K3	ENST00000451316.1	inositol hexakisphosphate kinase 3	8	1	1	0	0	1	0	1	0	0	hsa-miR-30a-5p	-0.41	-0.41	0.95	2005, 2007, 2009, 2011
CCNT2	ENST00000295238.6	cyclin T2	381	2	1	0	1	0	0	0	0	0	hsa-miR-30c-5p	-0.41	-0.41	0.99	2005, 2007, 2009, 2011
FAM81A	ENST00000288228.5	family with sequence similarity 81, member A	53	2	0	2	0	1	0	1	0	0	hsa-miR-30e-5p	-0.41	-0.47	0.87	2009, 2011
SMAP1	ENST00000370455.3	small ArfGAP 1	64	1	1	0	0	0	0	0	0	0	hsa-miR-30a-5p	-0.41	-0.42	0.90	2009, 2011
SYNGR3	ENST00000248121.2	synaptogyrin 3	223	1	1	0	0	0	0	0	0	0	hsa-miR-30b-5p	-0.41	-0.41	0.92	2005, 2007, 2009, 2011
DCBLD1	ENST00000338728.5	discoidin, CUB and LCCL domain containing 1	876	1	1	0	0	1	0	0	1	1	hsa-miR-30b-5p	-0.41	-0.42	0.21
PFN2	ENST00000239940.7	profilin 2	2184	1	1	0	0	0	0	0	0	0	hsa-miR-30e-5p	-0.41	-0.42	0.90	2007, 2009, 2011
SNAI1	ENST00000244050.2	snail family zinc finger 1	486	1	1	0	0	0	0	0	0	0	hsa-miR-30a-5p	-0.41	-0.41	0.95	2005, 2007, 2009, 2011
AVEN	ENST00000306730.3	apoptosis, caspase activation inhibitor	230	1	1	0	0	2	1	0	1	0	hsa-miR-30e-5p	-0.41	-0.62	0.19	2009, 2011
ADRA2A	ENST00000280155.2	adrenoceptor alpha 2A	239	2	1	0	1	0	0	0	0	0	hsa-miR-30c-5p	-0.41	-0.43	0.98	2009, 2011
RAB27B	ENST00000262094.5	RAB27B, member RAS oncogene family	5	1	1	0	0	1	0	0	1	1	hsa-miR-30b-5p	-0.41	-0.41	0.94	2011
S100PBP	ENST00000373475.5	S100P binding protein	428	2	2	0	0	2	0	2	0	0	hsa-miR-30c-5p	-0.40	-0.46	0.39	2009, 2011
SDAD1	ENST00000356260.5	SDA1 domain containing 1	91	1	1	0	0	3	1	2	0	0	hsa-miR-30e-5p	-0.40	-0.50	0.16	2009, 2011
LHX1	ENST00000254457.5	LIM homeobox 1	15	2	1	1	0	0	0	0	0	0	hsa-miR-30e-5p	-0.40	-0.40	0.97	2011
CALB2	ENST00000349553.5	calbindin 2	5	2	0	1	1	0	0	0	0	0	hsa-miR-30e-5p	-0.40	-0.40	0.93	2009, 2011
PABPC1L2B	ENST00000373521.2	poly(A) binding protein, cytoplasmic 1-like 2B	5	2	0	1	1	0	0	0	0	0	hsa-miR-30e-5p	-0.40	-0.40	0.89	2011
RASD1	ENST00000225688.3	RAS, dexamethasone-induced 1	6	1	1	0	0	0	0	0	0	0	hsa-miR-30b-5p	-0.40	-0.40	0.91	2005, 2007, 2009, 2011
DNAJC25-GNG10	ENST00000374294.3	DNAJC25-GNG10 readthrough	407	1	1	0	0	0	0	0	0	0	hsa-miR-30a-5p	-0.40	-0.40	0.63	2009, 2011
SLC35F1	ENST00000360388.4	solute carrier family 35, member F1	56	1	1	0	0	2	0	1	1	0	hsa-miR-30b-5p	-0.40	-0.51	0.99	2007, 2009, 2011
PPARGC1B	ENST00000309241.5	peroxisome proliferator-activated receptor gamma, coactivator 1 beta	12	4	3	1	0	0	0	0	0	1	hsa-miR-30e-5p	-0.40	-0.42	> 0.99	2003, 2005, 2007, 2009, 2011
CTHRC1	ENST00000330295.5	collagen triple helix repeat containing 1	1504	1	1	0	0	0	0	0	0	0	hsa-miR-30a-5p	-0.40	-0.41	< 0.1	2009, 2011
SNX18	ENST00000343017.6	sorting nexin 18	174	1	1	0	0	2	0	1	1	0	hsa-miR-30b-5p	-0.40	-0.40	0.97	2009, 2011
USP48	ENST00000400301.1	ubiquitin specific peptidase 48	3036	1	1	0	0	0	0	0	0	0	hsa-miR-30a-5p	-0.40	-0.49	0.90	2005, 2007, 2009, 2011
VAT1L	ENST00000302536.2	vesicle amine transport 1-like	123	1	1	0	0	0	0	0	0	0	hsa-miR-30e-5p	-0.40	-0.44	0.95	2005, 2007, 2009, 2011
NRXN3	ENST00000281127.7	neurexin 3	14	1	1	0	0	0	0	0	0	0	hsa-miR-30e-5p	-0.40	-0.40	0.95	2005, 2007, 2009, 2011
CAPZA1	ENST00000263168.3	capping protein (actin filament) muscle Z-line, alpha 1	1159	1	1	0	0	0	0	0	0	0	hsa-miR-30e-5p	-0.40	-0.40	0.94	2005, 2007, 2009, 2011
SEPT7	ENST00000435235.1	septin 7	97	1	1	0	0	1	0	0	1	0	hsa-miR-30c-5p	-0.40	-0.44	0.95	2005, 2007, 2009, 2011
FOXB1	ENST00000396057.4	forkhead box B1	31	2	1	1	0	0	0	0	0	0	hsa-miR-30b-5p	-0.40	-0.48	0.98
CDC37L1	ENST00000381854.3	cell division cycle 37-like 1	280	1	1	0	0	0	0	0	0	0	hsa-miR-30b-5p	-0.40	-0.40	0.95	2005, 2007, 2009, 2011
ADAM12	ENST00000368679.4	ADAM metallopeptidase domain 12	758	2	0	1	1	2	0	2	0	0	hsa-miR-30e-5p	-0.39	-0.41	0.93	2011
DNAJC13	ENST00000260818.6	DnaJ (Hsp40) homolog, subfamily C, member 13	256	1	1	0	0	0	0	0	0	0	hsa-miR-30a-5p	-0.39	-0.39	0.83	2005, 2007, 2009, 2011
FOXD1	ENST00000499003.3	forkhead box D1	423	1	1	0	0	1	1	0	0	0	hsa-miR-30a-5p	-0.39	-0.42	0.95	2005, 2007, 2009, 2011
ADAMTS3	ENST00000286657.4	ADAM metallopeptidase with thrombospondin type 1 motif, 3	5	1	0	1	0	1	0	0	1	1	hsa-miR-30e-5p	-0.39	-0.39	0.93	2005, 2007, 2009, 2011
KIAA2026	ENST00000399933.3	KIAA2026	712	1	1	0	0	0	0	0	0	0	hsa-miR-30b-5p	-0.39	-0.39	0.87	2007, 2009, 2011
COL9A3	ENST00000343916.3	collagen, type IX, alpha 3	37	1	1	0	0	0	0	0	0	0	hsa-miR-30a-5p	-0.39	-0.39	0.59	2009, 2011
CYYR1	ENST00000299340.4	cysteine/tyrosine-rich 1	5	1	1	0	0	0	0	0	0	1	hsa-miR-30b-5p	-0.39	-0.39	< 0.1	2009, 2011
DCUN1D3	ENST00000324344.4	DCN1, defective in cullin neddylation 1, domain containing 3	53	3	1	1	1	1	0	0	1	0	hsa-miR-30b-5p	-0.39	-0.73	> 0.99	2007, 2009, 2011
PPP3CA	ENST00000512215.1	protein phosphatase 3, catalytic subunit, alpha isozyme	259	2	0	0	2	0	0	0	0	0	hsa-miR-30b-5p	-0.39	-0.39	0.95	2005, 2007, 2009, 2011
FKBP3	ENST00000216330.3	FK506 binding protein 3, 25kDa	3211	1	0	1	0	0	0	0	0	0	hsa-miR-30b-5p	-0.39	-0.39	0.62	2005, 2007, 2009, 2011
ERG	ENST00000398905.1	v-ets avian erythroblastosis virus E26 oncogene homolog	184	1	1	0	0	0	0	0	0	0	hsa-miR-30b-5p	-0.39	-0.39	0.95	2005, 2007, 2009, 2011
AP3S1	ENST00000316788.7	adaptor-related protein complex 3, sigma 1 subunit	24	1	0	1	0	0	0	0	0	1	hsa-miR-30e-5p	-0.39	-0.39	0.68	2005, 2007, 2009, 2011
RAP2C	ENST00000342983.2	RAP2C, member of RAS oncogene family	604	2	0	2	0	0	0	0	0	1	hsa-miR-30b-5p	-0.39	-0.39	0.90	2005, 2007, 2009, 2011
CELSR3	ENST00000164024.4	cadherin, EGF LAG seven-pass G-type receptor 3	13	5	5	0	0	0	0	0	0	0	hsa-miR-30b-5p	-0.39	-0.40	> 0.99	2005, 2007, 2009, 2011
MBNL1	ENST00000357472.3	muscleblind-like splicing regulator 1	135	1	0	0	1	0	0	0	0	2	hsa-miR-30e-5p	-0.38	-0.38	0.78	2009, 2011
RGS17	ENST00000367225.2	regulator of G-protein signaling 17	11	2	2	0	0	2	1	0	1	1	hsa-miR-30e-5p	-0.38	-0.65	> 0.99
ZNF711	ENST00000360700.4	zinc finger protein 711	5614	1	0	0	1	1	1	0	0	0	hsa-miR-30b-5p	-0.38	-0.38	0.78	2007, 2009, 2011
FRMD6	ENST00000395718.2	FERM domain containing 6	508	1	0	1	0	1	0	0	1	0	hsa-miR-30e-5p	-0.38	-0.39	0.91	2007, 2011
RAPGEF4	ENST00000409036.1	Rap guanine nucleotide exchange factor (GEF) 4	60	1	1	0	0	0	0	0	0	0	hsa-miR-30b-5p	-0.38	-0.38	0.95	2005, 2007, 2009, 2011
FRZB	ENST00000295113.4	frizzled-related protein	43	1	0	1	0	0	0	0	0	0	hsa-miR-30a-5p	-0.38	-0.38	0.70	2009, 2011
B4GALT6	ENST00000306851.5	UDP-Gal:betaGlcNAc beta 1,4- galactosyltransferase, polypeptide 6	146	1	1	0	0	1	0	1	0	0	hsa-miR-30e-5p	-0.37	-0.38	0.94	2005, 2007, 2009, 2011
TTPA	ENST00000260116.4	tocopherol (alpha) transfer protein	5	1	1	0	0	0	0	0	0	0	hsa-miR-30e-5p	-0.37	-0.37	0.66	2011
PABPC1L2A	ENST00000373519.1	poly(A) binding protein, cytoplasmic 1-like 2A	5	2	0	1	1	0	0	0	0	0	hsa-miR-30e-5p	-0.37	-0.37	0.89	2011
DNAJC25	ENST00000556107.1	DnaJ (Hsp40) homolog, subfamily C , member 25	407	1	1	0	0	0	0	0	0	0	hsa-miR-30a-5p	-0.37	-0.37	0.40
MICAL1	ENST00000358807.3	microtubule associated monooxygenase, calponin and LIM domain containing 1	249	1	1	0	0	0	0	0	0	0	hsa-miR-30c-5p	-0.37	-0.37	< 0.1	2005, 2007, 2009, 2011
AC012215.1	ENST00000437887.1	Uncharacterized protein	31	1	0	0	1	1	1	0	0	0	hsa-miR-30e-5p	-0.37	-0.37	0.78
C4orf19	ENST00000381980.4	chromosome 4 open reading frame 19	51	1	1	0	0	1	0	1	0	0	hsa-miR-30b-5p	-0.37	-0.37	0.47	2009, 2011
TMEM87A	ENST00000389834.4	transmembrane protein 87A	52	1	1	0	0	0	0	0	0	0	hsa-miR-30b-5p	-0.37	-0.41	0.76	2007, 2009, 2011
AP4E1	ENST00000261842.5	adaptor-related protein complex 4, epsilon 1 subunit	57	2	0	0	2	0	0	0	0	1	hsa-miR-30e-5p	-0.37	-0.37	0.95	2005, 2007, 2009, 2011
CCDC71L	ENST00000523505.1	coiled-coil domain containing 71-like	410	1	1	0	0	0	0	0	0	0	hsa-miR-30a-5p	-0.37	-0.37	0.91	2009, 2011
PIGA	ENST00000542278.1	phosphatidylinositol glycan anchor biosynthesis, class A	104	1	1	0	0	1	0	1	0	0	hsa-miR-30e-5p	-0.37	-0.37	0.56	2011
RAB3D	ENST00000222120.3	RAB3D, member RAS oncogene family	111	1	1	0	0	1	0	0	1	0	hsa-miR-30b-5p	-0.37	-0.37	0.86	2011
VKORC1L1	ENST00000360768.3	vitamin K epoxide reductase complex, subunit 1-like 1	2291	1	1	0	0	0	0	0	0	1	hsa-miR-30b-5p	-0.37	-0.38	0.95	2005, 2007, 2009, 2011
KLF10	ENST00000285407.6	Kruppel-like factor 10	320	1	1	0	0	0	0	0	0	0	hsa-miR-30b-5p	-0.37	-0.37	0.95	2005, 2007, 2009, 2011
ANO4	ENST00000392979.3	anoctamin 4	128	2	1	1	0	0	0	0	0	0	hsa-miR-30e-5p	-0.37	-0.37	0.95	2005, 2007, 2009, 2011
MSANTD4	ENST00000301919.4	Myb/SANT-like DNA-binding domain containing 4 with coiled-coils	304	1	0	0	1	1	0	1	0	0	hsa-miR-30b-5p	-0.37	-0.37	0.78
PEX5L	ENST00000467460.1	peroxisomal biogenesis factor 5-like	5	2	2	0	0	0	0	0	0	0	hsa-miR-30e-5p	-0.36	-0.36	> 0.99
GLCCI1	ENST00000223145.5	glucocorticoid induced transcript 1	654	1	1	0	0	0	0	0	0	1	hsa-miR-30e-5p	-0.36	-0.37	0.88	2005, 2007, 2009, 2011
TRIM23	ENST00000231524.9	tripartite motif containing 23	247	1	0	0	1	1	0	1	0	0	hsa-miR-30e-5p	-0.36	-0.40	0.82	2011
HOXB8	ENST00000239144.4	homeobox B8	9	1	0	0	1	0	0	0	0	1	hsa-miR-30c-5p	-0.36	-0.36	0.78	2005, 2007, 2009, 2011
YAF2	ENST00000327791.4	YY1 associated factor 2	413	2	1	1	0	1	0	0	1	0	hsa-miR-30b-5p	-0.36	-0.84	0.99	2009, 2011
TFDP1	ENST00000375370.5	transcription factor Dp-1	8913	1	1	0	0	0	0	0	0	0	hsa-miR-30b-5p	-0.36	-0.36	0.75	2005, 2007, 2009, 2011
UBE2J1	ENST00000435041.2	ubiquitin-conjugating enzyme E2, J1	1318	2	2	0	0	1	0	0	1	0	hsa-miR-30e-5p	-0.36	-0.77	0.96	2005, 2007, 2009, 2011
BDP1	ENST00000380675.2	B double prime 1, subunit of RNA polymerase III transcription initiation factor IIIB	12	2	1	1	0	0	0	0	0	0	hsa-miR-30e-5p	-0.36	-0.36	0.97	2007, 2009, 2011
GALNT1	ENST00000269195.5	UDP-N-acetyl-alpha-D-galactosamine:polypeptide N-acetylgalactosaminyltransferase 1 (GalNAc-T1)	2466	1	1	0	0	0	0	0	0	0	hsa-miR-30b-5p	-0.36	-0.36	0.95	2005, 2007, 2009, 2011
ZNF608	ENST00000504926.1	zinc finger protein 608	22	1	1	0	0	0	0	0	0	0	hsa-miR-30b-5p	-0.36	-0.36	0.90	2005, 2007, 2009, 2011
OVOL1	ENST00000335987.3	ovo-like 1(Drosophila)	5	1	1	0	0	0	0	0	0	0	hsa-miR-30b-5p	-0.36	-0.36	0.84	2009, 2011
DLGAP2	ENST00000421627.2	discs, large (Drosophila) homolog-associated protein 2	5	1	0	0	1	2	1	1	0	1	hsa-miR-30b-5p	-0.36	-0.36	0.78	2009, 2011
JDP2	ENST00000435893.2	Jun dimerization protein 2	110	1	1	0	0	0	0	0	0	1	hsa-miR-30e-5p	-0.36	-0.36	0.95	2005, 2007, 2009, 2011
CCDC43	ENST00000457422.2	coiled-coil domain containing 43	36	1	1	0	0	0	0	0	0	0	hsa-miR-30a-5p	-0.36	-0.36	0.93	2007, 2009, 2011
MYBL2	ENST00000217026.4	v-myb avian myeloblastosis viral oncogene homolog-like 2	71	1	1	0	0	0	0	0	0	0	hsa-miR-30a-5p	-0.35	-0.35	0.91	2005, 2007, 2009, 2011
RTCB	ENST00000451746.2	RNA 2',3'-cyclic phosphate and 5'-OH ligase	9513	1	1	0	0	0	0	0	0	0	hsa-miR-30e-5p	-0.35	-0.35	< 0.1	2009
OXR1	ENST00000312046.6	oxidation resistance 1	27	1	1	0	0	0	0	0	0	1	hsa-miR-30b-5p	-0.35	-0.35	0.76	2009, 2011
TMEM229A	ENST00000455783.1	transmembrane protein 229A	5	1	0	1	0	2	0	1	1	0	hsa-miR-30b-5p	-0.35	-0.35	0.51	2011
NHLH2	ENST00000320238.3	nescient helix loop helix 2	16	1	1	0	0	0	0	0	0	0	hsa-miR-30e-5p	-0.35	-0.35	0.87	2005, 2007, 2009, 2011
YPEL5	ENST00000379520.3	yippee-like 5 (Drosophila)	307	1	1	0	0	0	0	0	0	0	hsa-miR-30b-5p	-0.35	-0.35	0.21	2005, 2007, 2011
SLC5A11	ENST00000347898.3	solute carrier family 5 (sodium/inositol cotransporter), member 11	5	1	0	1	0	0	0	0	0	0	hsa-miR-30e-5p	-0.35	-0.35	0.43	2005, 2007, 2009, 2011
CARF	ENST00000402905.3	calcium responsive transcription factor	27	1	1	0	0	1	1	0	0	1	hsa-miR-30e-5p	-0.35	-0.35	0.12	2009, 2011
GNAI2	ENST00000313601.6	guanine nucleotide binding protein (G protein), alpha inhibiting activity polypeptide 2	27	2	2	0	0	0	0	0	0	0	hsa-miR-30b-5p	-0.35	-0.37	0.95	2003, 2005, 2007, 2009, 2011
HLX	ENST00000366903.6	H2.0-like homeobox	28	1	0	1	0	0	0	0	0	0	hsa-miR-30b-5p	-0.35	-0.35	0.70	2007, 2009, 2011
TVP23B	ENST00000307767.8	trans-golgi network vesicle protein 23 homolog B (S. cerevisiae)	5	1	1	0	0	0	0	0	0	0	hsa-miR-30a-5p	-0.35	-0.35	< 0.1
MZT1	ENST00000377818.3	mitotic spindle organizing protein 1	157	2	2	0	0	0	0	0	0	0	hsa-miR-30e-5p	-0.35	-0.60	0.66	2009, 2011
DOC2A	ENST00000350119.4	double C2-like domains, alpha	10	2	0	1	1	0	0	0	0	0	hsa-miR-30b-5p	-0.35	-0.35	0.92	2005, 2007, 2009, 2011
CHST2	ENST00000309575.3	carbohydrate (N-acetylglucosamine-6-O) sulfotransferase 2	154	1	1	0	0	0	0	0	0	0	hsa-miR-30e-5p	-0.35	-0.44	0.94	2005, 2007, 2009, 2011
FOSL2	ENST00000379619.1	FOS-like antigen 2	2255	2	2	0	0	3	0	2	1	1	hsa-miR-30b-5p	-0.34	-0.47	0.96
RABGAP1L	ENST00000489615.1	RAB GTPase activating protein 1-like	364	1	0	1	0	1	0	1	0	1	hsa-miR-30e-5p	-0.34	-0.35	0.71
FAM13C	ENST00000373867.3	family with sequence similarity 13, member C	343	1	0	0	1	0	0	0	0	1	hsa-miR-30a-5p	-0.34	-0.34	0.78	2005, 2007, 2009, 2011
CALU	ENST00000535011.2	calumenin	3079	1	1	0	0	1	1	0	0	0	hsa-miR-30b-5p	-0.34	-0.58	0.78	2005, 2007, 2009, 2011
NDEL1	ENST00000402554.3	nudE neurodevelopment protein 1-like 1	396	1	1	0	0	0	0	0	0	0	hsa-miR-30b-5p	-0.34	-0.35	0.73	2005, 2007, 2009, 2011
TASP1	ENST00000337743.4	taspase, threonine aspartase, 1	58	1	1	0	0	0	0	0	0	0	hsa-miR-30b-5p	-0.34	-0.34	0.48	2007, 2009, 2011
DCUN1D1	ENST00000292782.4	DCN1, defective in cullin neddylation 1, domain containing 1	267	2	1	1	0	0	0	0	0	0	hsa-miR-30e-5p	-0.34	-0.40	0.99
CCDC178	ENST00000581852.1	coiled-coil domain containing 178	7	1	0	1	0	0	0	0	0	0	hsa-miR-30b-5p	-0.34	-0.34	0.70	2009, 2011
SLC35F3	ENST00000366618.3	solute carrier family 35, member F3	5	2	0	1	1	0	0	0	0	1	hsa-miR-30e-5p	-0.34	-0.34	0.91
GNAQ	ENST00000286548.4	guanine nucleotide binding protein (G protein), q polypeptide	47	1	0	0	1	2	0	2	0	2	hsa-miR-30b-5p	-0.34	-0.34	0.79
ORC2	ENST00000234296.2	origin recognition complex, subunit 2	381	1	1	0	0	0	0	0	0	0	hsa-miR-30b-5p	-0.34	-0.34	0.88	2005, 2007, 2009, 2011
C8orf4	ENST00000315792.3	chromosome 8 open reading frame 4	3820	1	0	1	0	0	0	0	0	0	hsa-miR-30b-5p	-0.34	-0.34	0.69	2009, 2011
CBFB	ENST00000290858.6	core-binding factor, beta subunit	3904	1	1	0	0	1	0	0	1	0	hsa-miR-30e-5p	-0.34	-0.38	0.59	2005, 2007, 2009, 2011
SOCS6	ENST00000397942.3	suppressor of cytokine signaling 6	140	2	0	0	2	0	0	0	0	0	hsa-miR-30b-5p	-0.34	-0.41	0.95	2005, 2007, 2009, 2011
SLC35A5	ENST00000492406.1	solute carrier family 35, member A5	168	1	1	0	0	1	0	0	1	1	hsa-miR-30b-5p	-0.34	-0.36	0.70	2009, 2011
ANKRD17	ENST00000358602.4	ankyrin repeat domain 17	1334	1	1	0	0	0	0	0	0	0	hsa-miR-30b-5p	-0.34	-0.34	0.95	2005, 2007, 2009, 2011
CSNK1A1	ENST00000261798.5	casein kinase 1, alpha 1	769	1	1	0	0	0	0	0	0	0	hsa-miR-30b-5p	-0.33	-0.34	0.95	2007, 2009, 2011
SNX10	ENST00000396376.1	sorting nexin 10	9	1	1	0	0	0	0	0	0	0	hsa-miR-30b-5p	-0.33	-0.33	0.20	2009, 2011
FAM109A	ENST00000361483.3	family with sequence similarity 109, member A	780	2	1	0	1	0	0	0	0	0	hsa-miR-30e-5p	-0.33	-0.35	0.98	2007, 2009, 2011
SOS1	ENST00000426016.1	son of sevenless homolog 1 (Drosophila)	189	1	1	0	0	0	0	0	0	2	hsa-miR-30e-5p	-0.33	-0.45	0.75	2011
TMCC1	ENST00000432054.2	transmembrane and coiled-coil domain family 1	97	1	1	0	0	0	0	0	0	1	hsa-miR-30b-5p	-0.33	-0.33	0.95	2005, 2007, 2009, 2011
CPNE8	ENST00000331366.5	copine VIII	343	1	1	0	0	0	0	0	0	0	hsa-miR-30b-5p	-0.33	-0.33	0.84	2005, 2007, 2009, 2011
RPRD1A	ENST00000399022.4	regulation of nuclear pre-mRNA domain containing 1A	333	1	0	1	0	1	0	1	0	0	hsa-miR-30b-5p	-0.33	-0.39	0.71	2009, 2011
YOD1	ENST00000315927.4	YOD1 deubiquitinase	55	4	2	0	2	0	0	0	0	0	hsa-miR-30b-5p	-0.33	-0.57	0.99	2007, 2009, 2011
LONRF1	ENST00000398246.3	LON peptidase N-terminal domain and ring finger 1	36	2	0	0	2	0	0	0	0	0	hsa-miR-30b-5p	-0.33	-0.33	0.95	2007
LRFN2	ENST00000338305.6	leucine rich repeat and fibronectin type III domain containing 2	5	1	1	0	0	0	0	0	0	0	hsa-miR-30a-5p	-0.33	-0.33	0.82	2005, 2007, 2009, 2011
RAB15	ENST00000436278.2	RAB15, member RAS oncogene family	23	1	1	0	0	1	0	1	0	0	hsa-miR-30e-5p	-0.33	-0.44	0.95	2005, 2007, 2009, 2011
ZCCHC2	ENST00000269499.5	zinc finger, CCHC domain containing 2	13	2	0	2	0	0	0	0	0	1	hsa-miR-30b-5p	-0.33	-0.33	0.91	2005, 2007, 2009, 2011
ENTHD2	ENST00000300714.3	ENTH domain containing 2	126	1	1	0	0	0	0	0	0	0	hsa-miR-30c-5p	-0.33	-0.33	< 0.1
KIAA0101	ENST00000558008.1	KIAA0101	6821	1	0	1	0	0	0	0	0	0	hsa-miR-30a-5p	-0.33	-0.33	0.62
FAM91A1	ENST00000334705.7	family with sequence similarity 91, member A1	731	1	1	0	0	0	0	0	0	0	hsa-miR-30b-5p	-0.33	-0.33	0.78	2007, 2009, 2011
CALCR	ENST00000359558.2	calcitonin receptor	5	1	1	0	0	0	0	0	0	0	hsa-miR-30a-5p	-0.33	-0.33	0.78	2005, 2007, 2009, 2011
SAP30	ENST00000296504.3	Sin3A-associated protein, 30kDa	43	1	1	0	0	1	0	1	0	0	hsa-miR-30b-5p	-0.33	-0.46	0.45	2005, 2007
KLF9	ENST00000377126.2	Kruppel-like factor 9	20	2	1	1	0	0	0	0	0	0	hsa-miR-30d-5p	-0.33	-0.51	0.82	2005, 2007, 2009, 2011
MINPP1	ENST00000371994.4	multiple inositol-polyphosphate phosphatase 1	1079	1	1	0	0	0	0	0	0	0	hsa-miR-30b-5p	-0.33	-0.33	0.87	2011
YBX1	ENST00000321358.7	Y box binding protein 1	4740	1	0	0	1	0	0	0	0	0	hsa-miR-30b-5p	-0.33	-0.33	0.78	2007
LIN7C	ENST00000278193.2	lin-7 homolog C (C. elegans)	1701	1	1	0	0	0	0	0	0	0	hsa-miR-30e-5p	-0.33	-0.37	0.76	2005, 2007, 2009, 2011
CBX3	ENST00000337620.4	chromobox homolog 3	889	1	0	1	0	0	0	0	0	0	hsa-miR-30b-5p	-0.33	-0.33	0.71	2009, 2011
IRX4	ENST00000231357.2	iroquois homeobox 4	5	1	0	0	1	0	0	0	0	1	hsa-miR-30e-5p	-0.33	-0.33	0.78	2005, 2007, 2009, 2011
EML1	ENST00000262233.6	echinoderm microtubule associated protein like 1	371	1	1	0	0	1	0	0	1	1	hsa-miR-30e-5p	-0.32	-0.49	0.98	2009, 2011
CAMK2D	ENST00000296402.5	calcium/calmodulin-dependent protein kinase II delta	938	1	1	0	0	0	0	0	0	2	hsa-miR-30e-5p	-0.32	-0.35	0.94	2005, 2007, 2009, 2011
MMD	ENST00000262065.3	monocyte to macrophage differentiation-associated	558	1	1	0	0	0	0	0	0	1	hsa-miR-30e-5p	-0.32	-0.33	0.63	2005, 2007, 2009, 2011
CAT	ENST00000241052.4	catalase	4078	1	1	0	0	0	0	0	0	0	hsa-miR-30b-5p	-0.32	-0.32	0.18	2009, 2011
GATM	ENST00000396659.3	glycine amidinotransferase (L-arginine:glycine amidinotransferase)	586	1	1	0	0	0	0	0	0	0	hsa-miR-30e-5p	-0.32	-0.32	0.31	2009, 2011
EFR3A	ENST00000254624.5	EFR3 homolog A (S. cerevisiae)	372	1	0	0	1	1	0	1	0	1	hsa-miR-30b-5p	-0.32	-0.34	0.78	2005, 2007, 2009, 2011
PRRG1	ENST00000378628.4	proline rich Gla (G-carboxyglutamic acid) 1	1122	1	0	0	1	1	0	0	1	1	hsa-miR-30b-5p	-0.32	-0.33	0.78	2009, 2011
ITGA6	ENST00000375221.2	integrin, alpha 6	1328	1	1	0	0	0	0	0	0	2	hsa-miR-30c-5p	-0.32	-0.32	0.82	2005, 2007, 2009, 2011
WDR44	ENST00000254029.3	WD repeat domain 44	392	1	1	0	0	0	0	0	0	0	hsa-miR-30b-5p	-0.32	-0.34	0.81	2005, 2007, 2009, 2011
SLC35F4	ENST00000556826.1	solute carrier family 35, member F4	5	1	0	0	1	0	0	0	0	0	hsa-miR-30e-5p	-0.32	-0.32	0.78	2007, 2009, 2011
GCLC	ENST00000229416.6	glutamate-cysteine ligase, catalytic subunit	1001	1	0	1	0	0	0	0	0	0	hsa-miR-30a-5p	-0.32	-0.32	0.71	2009, 2011
UBE2F	ENST00000272930.4	ubiquitin-conjugating enzyme E2F (putative)	905	1	0	1	0	1	0	0	1	0	hsa-miR-30d-5p	-0.32	-0.40	0.71	2007, 2011
ADAM9	ENST00000487273.2	ADAM metallopeptidase domain 9	6435	1	1	0	0	0	0	0	0	0	hsa-miR-30e-5p	-0.32	-0.32	0.92	2009, 2011
GOLGA6A	ENST00000290438.3	golgin A6 family, member A	5	1	1	0	0	0	0	0	0	1	hsa-miR-30a-5p	0	-0.05	< 0.1
TRPM3	ENST00000377111.2	transient receptor potential cation channel, subfamily M, member 3	11	1	1	0	0	0	0	0	0	1	hsa-miR-30a-5p	0	-0.04	0.93
SPATS2L	ENST00000358677.5	spermatogenesis associated, serine-rich 2-like	3387	1	0	1	0	0	0	0	0	0	hsa-miR-30a-5p	0	-0.02	0.53
DNAH17	ENST00000585328.1	dynein, axonemal, heavy chain 17	20	1	0	1	0	0	0	0	0	1	hsa-miR-30a-5p	0	-0.02	0.48

## Sheet: hsa-miR-30d-3p
Ortholog of target gene	Representative transcript	Gene name	3P-seq tags + 5	Total sites	8mer sites	7mer-m8 sites	7mer-A1 sites	6mer sites	Representative miRNA	Cumulative weighted context++ score	Total context++ score	Aggregate PCT
DST	ENST00000312431.6	dystonin	439	3	1	2	0	5	hsa-miR-30d-3p	-1.57	-1.84	N/A
IGSF6	ENST00000268389.4	immunoglobulin superfamily, member 6	5	3	3	0	0	1	hsa-miR-30e-3p	-1.45	-1.45	N/A
ITGA1	ENST00000282588.6	integrin, alpha 1	400	4	1	2	1	3	hsa-miR-30e-3p	-1.30	-1.75	N/A
CNPY2	ENST00000273308.4	canopy FGF signaling regulator 2	577	2	1	1	0	0	hsa-miR-30a-3p	-1.05	-1.05	N/A
C9orf170	ENST00000375941.2	chromosome 9 open reading frame 170	5	5	3	1	1	1	hsa-miR-30e-3p	-0.96	-0.96	N/A
CEP19	ENST00000409690.3	centrosomal protein 19kDa	5	2	2	0	0	0	hsa-miR-30e-3p	-0.76	-0.76	N/A
GNPDA2	ENST00000509756.1	glucosamine-6-phosphate deaminase 2	117	5	4	0	1	1	hsa-miR-30e-3p	-0.74	-0.81	N/A
TNFSF13B	ENST00000375887.4	tumor necrosis factor (ligand) superfamily, member 13b	5	2	1	0	1	1	hsa-miR-30e-3p	-0.72	-0.72	N/A
TMEM30C	ENST00000429523.2	transmembrane protein 30C	5	1	1	0	0	0	hsa-miR-30a-3p	-0.68	-0.68	N/A
RP11-321M21.3	ENST00000578340.1	HCG1996301; Uncharacterized protein	5	1	1	0	0	0	hsa-miR-30a-3p	-0.68	-0.68	N/A
CTA-299D3.8	ENST00000407505.3	Uncharacterized protein	5	2	1	0	1	0	hsa-miR-30a-3p	-0.68	-0.68	N/A
DNAJC2	ENST00000249270.7	DnaJ (Hsp40) homolog, subfamily C, member 2	221	1	1	0	0	0	hsa-miR-30a-3p	-0.66	-0.66	N/A
PAGE4	ENST00000376141.1	P antigen family, member 4 (prostate associated)	11	1	1	0	0	0	hsa-miR-30a-3p	-0.65	-0.65	N/A
COLEC12	ENST00000400256.3	collectin sub-family member 12	72	2	2	0	0	0	hsa-miR-30a-3p	-0.63	-0.63	N/A
INIP	ENST00000374242.4	INTS3 and NABP interacting protein	423	4	2	1	1	4	hsa-miR-30e-3p	-0.62	-0.71	N/A
TEX37	ENST00000303254.3	testis expressed 37	5	1	1	0	0	0	hsa-miR-30a-3p	-0.61	-0.61	N/A
CDKN1B	ENST00000228872.4	cyclin-dependent kinase inhibitor 1B (p27, Kip1)	587	2	2	0	0	0	hsa-miR-30e-3p	-0.60	-0.62	N/A
ZNF138	ENST00000440598.1	zinc finger protein 138	357	2	2	0	0	0	hsa-miR-30e-3p	-0.60	-1.06	N/A
ARMC1	ENST00000276569.3	armadillo repeat containing 1	93	4	2	1	1	1	hsa-miR-30e-3p	-0.60	-0.67	N/A
IKBIP	ENST00000393042.3	IKBKB interacting protein	207	2	1	0	1	0	hsa-miR-30a-3p	-0.59	-0.59	N/A
SST	ENST00000287641.3	somatostatin	5	1	1	0	0	0	hsa-miR-30a-3p	-0.59	-0.59	N/A
C20orf202	ENST00000400633.1	chromosome 20 open reading frame 202	5	2	2	0	0	0	hsa-miR-30a-3p	-0.59	-0.59	N/A
SLN	ENST00000531293.1	sarcolipin	5	1	1	0	0	0	hsa-miR-30a-3p	-0.57	-0.57	N/A
NUPL2	ENST00000258742.5	nucleoporin like 2	1714	1	1	0	0	1	hsa-miR-30a-3p	-0.57	-0.61	N/A
SLC25A33	ENST00000302692.6	solute carrier family 25 (pyrimidine nucleotide carrier), member 33	2021	2	1	1	0	0	hsa-miR-30a-3p	-0.56	-0.56	N/A
PTS	ENST00000525803.1	6-pyruvoyltetrahydropterin synthase	1526	2	1	0	1	0	hsa-miR-30a-3p	-0.56	-0.56	N/A
CRYBB1	ENST00000215939.2	crystallin, beta B1	5	1	1	0	0	0	hsa-miR-30d-3p	-0.56	-0.56	N/A
CDR1as	CDR1as	circular RNA CDR1as	1	1	0	0	1	0	hsa-miR-30d-3p	-0.56	-0.56	N/A
SH3D19	ENST00000409598.4	SH3 domain containing 19	245	3	1	1	1	3	hsa-miR-30d-3p	-0.55	-0.66	N/A
BMX	ENST00000357607.2	BMX non-receptor tyrosine kinase	5	1	1	0	0	0	hsa-miR-30a-3p	-0.55	-0.55	N/A
MRP63	ENST00000309594.4	mitochondrial ribosomal protein 63	1352	2	2	0	0	0	hsa-miR-30a-3p	-0.54	-0.71	N/A
AL138847.1	ENST00000593719.1	CDNA FLJ26506 fis, clone KDN07105; Uncharacterized protein	5	3	1	1	1	1	hsa-miR-30e-3p	-0.54	-0.54	N/A
STAU1	ENST00000371828.3	staufen double-stranded RNA binding protein 1	826	3	1	1	1	2	hsa-miR-30a-3p	-0.54	-0.54	N/A
FAM210B	ENST00000371384.3	family with sequence similarity 210, member B	55	1	1	0	0	1	hsa-miR-30d-3p	-0.54	-0.57	N/A
RTP4	ENST00000259030.2	receptor (chemosensory) transporter protein 4	5	2	1	0	1	0	hsa-miR-30a-3p	-0.53	-0.53	N/A
GPR137C	ENST00000321662.6	G protein-coupled receptor 137C	110	4	2	2	0	0	hsa-miR-30e-3p	-0.53	-0.55	N/A
CCL7	ENST00000378569.2	chemokine (C-C motif) ligand 7	5	1	1	0	0	0	hsa-miR-30a-3p	-0.53	-0.53	N/A
CDC14A	ENST00000370125.2	cell division cycle 14A	123	4	2	2	0	2	hsa-miR-30e-3p	-0.53	-0.54	N/A
SLMO2	ENST00000355937.4	slowmo homolog 2 (Drosophila)	374	3	2	0	1	2	hsa-miR-30e-3p	-0.53	-0.59	N/A
ERI1	ENST00000250263.7	exoribonuclease 1	120	2	1	0	1	1	hsa-miR-30a-3p	-0.52	-0.72	N/A
PEX5L	ENST00000467460.1	peroxisomal biogenesis factor 5-like	5	2	1	0	1	4	hsa-miR-30e-3p	-0.52	-0.52	N/A
NPY2R	ENST00000506608.1	neuropeptide Y receptor Y2	5	2	1	1	0	1	hsa-miR-30a-3p	-0.52	-0.52	N/A
C2orf66	ENST00000342506.2	chromosome 2 open reading frame 66	22	1	1	0	0	0	hsa-miR-30a-3p	-0.51	-0.51	N/A
ZNF486	ENST00000335117.8	zinc finger protein 486	10	4	2	1	1	2	hsa-miR-30e-3p	-0.51	-0.77	N/A
CTXN2	ENST00000417307.2	cortexin 2	5	3	1	0	2	1	hsa-miR-30a-3p	-0.51	-0.51	N/A
HTR5A-AS1	ENST00000395731.2	HTR5A antisense RNA 1	5	3	1	0	2	1	hsa-miR-30a-3p	-0.51	-0.51	N/A
ATRX	ENST00000373344.5	alpha thalassemia/mental retardation syndrome X-linked	77	1	0	1	0	4	hsa-miR-30d-3p	-0.51	-0.81	N/A
TPK1	ENST00000549981.1	thiamin pyrophosphokinase 1	7	5	2	1	2	0	hsa-miR-30d-3p	-0.50	-0.54	N/A
SH2D3A	ENST00000437152.3	SH2 domain containing 3A	5	1	1	0	0	0	hsa-miR-30a-3p	-0.50	-0.50	N/A
SDHAF2	ENST00000543265.1	succinate dehydrogenase complex assembly factor 2	545	1	1	0	0	0	hsa-miR-30e-3p	-0.50	-0.53	N/A
MAP1LC3B	ENST00000268607.5	microtubule-associated protein 1 light chain 3 beta	18	2	2	0	0	0	hsa-miR-30a-3p	-0.50	-0.50	N/A
HIST1H2BF	ENST00000359985.1	histone cluster 1, H2bf	16	2	2	0	0	1	hsa-miR-30e-3p	-0.49	-0.59	N/A
NUDT9	ENST00000473942.1	nudix (nucleoside diphosphate linked moiety X)-type motif 9	325	2	1	0	1	0	hsa-miR-30a-3p	-0.49	-0.57	N/A
C14orf1	ENST00000256319.6	chromosome 14 open reading frame 1	4423	1	1	0	0	0	hsa-miR-30e-3p	-0.49	-0.49	N/A
PRSS55	ENST00000522210.1	protease, serine, 55	5	1	1	0	0	0	hsa-miR-30a-3p	-0.49	-0.49	N/A
CCNT2	ENST00000295238.6	cyclin T2	381	5	2	2	1	1	hsa-miR-30d-3p	-0.48	-0.55	N/A
C1orf112	ENST00000359326.4	chromosome 1 open reading frame 112	1361	2	1	1	0	0	hsa-miR-30a-3p	-0.47	-0.50	N/A
HMGN4	ENST00000377575.2	high mobility group nucleosomal binding domain 4	399	2	1	0	1	1	hsa-miR-30a-3p	-0.47	-0.50	N/A
AC020907.1	ENST00000313865.6	Uncharacterized protein	5	1	1	0	0	0	hsa-miR-30a-3p	-0.47	-0.47	N/A
THOC2	ENST00000245838.8	THO complex 2	157	1	1	0	0	2	hsa-miR-30d-3p	-0.47	-0.47	N/A
IFT20	ENST00000357896.3	intraflagellar transport 20 homolog (Chlamydomonas)	912	1	1	0	0	0	hsa-miR-30a-3p	-0.47	-0.47	N/A
MARC1	ENST00000366910.5	mitochondrial amidoxime reducing component 1	1613	2	1	0	1	3	hsa-miR-30a-3p	-0.46	-0.55	N/A
CALCB	ENST00000523376.1	calcitonin-related polypeptide beta	39	1	1	0	0	0	hsa-miR-30a-3p	-0.46	-0.46	N/A
APOBEC3A	ENST00000402255.1	apolipoprotein B mRNA editing enzyme, catalytic polypeptide-like 3A	5	1	1	0	0	0	hsa-miR-30a-3p	-0.46	-0.46	N/A
IL1B	ENST00000263341.2	interleukin 1, beta	5	1	1	0	0	1	hsa-miR-30a-3p	-0.46	-0.46	N/A
SCAF4	ENST00000286835.7	SR-related CTD-associated factor 4	506	1	1	0	0	0	hsa-miR-30a-3p	-0.46	-0.46	N/A
GOLM1	ENST00000388712.3	golgi membrane protein 1	4212	4	2	0	2	0	hsa-miR-30e-3p	-0.45	-0.54	N/A
FGF5	ENST00000456523.3	fibroblast growth factor 5	1478	3	1	1	1	1	hsa-miR-30a-3p	-0.45	-0.45	N/A
CCDC112	ENST00000379611.5	coiled-coil domain containing 112	370	1	1	0	0	0	hsa-miR-30a-3p	-0.45	-0.45	N/A
ERGIC2	ENST00000360150.4	ERGIC and golgi 2	451	2	1	1	0	2	hsa-miR-30e-3p	-0.45	-0.60	N/A
BRD8	ENST00000230901.5	bromodomain containing 8	5	1	1	0	0	0	hsa-miR-30a-3p	-0.44	-0.44	N/A
AC110619.2	ENST00000404327.3	Uncharacterized protein	5	2	1	1	0	0	hsa-miR-30a-3p	-0.44	-0.44	N/A
CLEC12A	ENST00000434319.2	C-type lectin domain family 12, member A	5	1	1	0	0	1	hsa-miR-30a-3p	-0.44	-0.44	N/A
CALCA	ENST00000486207.1	calcitonin-related polypeptide alpha	5	1	1	0	0	0	hsa-miR-30d-3p	-0.44	-0.44	N/A
C8orf44	ENST00000521889.1	chromosome 8 open reading frame 44	25	1	0	1	0	0	hsa-miR-30a-3p	-0.43	-0.43	N/A
UQCR11	ENST00000589880.1	ubiquinol-cytochrome c reductase, complex III subunit XI	34490	2	0	1	1	0	hsa-miR-30e-3p	-0.43	-0.43	N/A
GTPBP4	ENST00000360803.4	GTP binding protein 4	739	3	1	1	1	1	hsa-miR-30d-3p	-0.43	-0.45	N/A
B3GNT5	ENST00000326505.3	UDP-GlcNAc:betaGal beta-1,3-N-acetylglucosaminyltransferase 5	57	1	1	0	0	1	hsa-miR-30e-3p	-0.43	-0.43	N/A
DNAJB14	ENST00000442697.2	DnaJ (Hsp40) homolog, subfamily B, member 14	10	4	2	1	1	1	hsa-miR-30e-3p	-0.43	-0.44	N/A
C3orf38	ENST00000486971.1	chromosome 3 open reading frame 38	683	3	0	1	2	1	hsa-miR-30d-3p	-0.42	-0.42	N/A
GLT8D2	ENST00000360814.4	glycosyltransferase 8 domain containing 2	90	2	1	0	1	0	hsa-miR-30a-3p	-0.42	-0.49	N/A
PSMD10	ENST00000372296.1	proteasome (prosome, macropain) 26S subunit, non-ATPase, 10	44	1	1	0	0	2	hsa-miR-30e-3p	-0.42	-0.48	N/A
CNOT8	ENST00000285896.6	CCR4-NOT transcription complex, subunit 8	319	1	1	0	0	4	hsa-miR-30d-3p	-0.42	-0.45	N/A
OR2L13	ENST00000358120.2	olfactory receptor, family 2, subfamily L, member 13	5	1	1	0	0	0	hsa-miR-30a-3p	-0.42	-0.42	N/A
AGPAT1	ENST00000395496.1	1-acylglycerol-3-phosphate O-acyltransferase 1	181	1	1	0	0	0	hsa-miR-30d-3p	-0.42	-0.45	N/A
CPA6	ENST00000518549.1	carboxypeptidase A6	5	1	1	0	0	0	hsa-miR-30d-3p	-0.41	-0.41	N/A
LINC00998	ENST00000397764.3	long intergenic non-protein coding RNA 998	506	2	0	1	1	1	hsa-miR-30d-3p	-0.41	-0.41	N/A
ADA	ENST00000372874.4	adenosine deaminase	116	1	1	0	0	1	hsa-miR-30a-3p	-0.41	-0.41	N/A
YTHDF3	ENST00000539294.1	YTH domain family, member 3	444	1	1	0	0	1	hsa-miR-30a-3p	-0.41	-0.41	N/A
ICOS	ENST00000435193.1	inducible T-cell co-stimulator	5	1	1	0	0	1	hsa-miR-30a-3p	-0.41	-0.41	N/A
COCH	ENST00000396618.3	cochlin	630	2	0	2	0	1	hsa-miR-30a-3p	-0.41	-0.41	N/A
MRPL16	ENST00000300151.4	mitochondrial ribosomal protein L16	2995	2	0	1	1	0	hsa-miR-30e-3p	-0.41	-0.41	N/A
ITGB8	ENST00000222573.4	integrin, beta 8	17	3	1	1	1	2	hsa-miR-30e-3p	-0.41	-0.59	N/A
ZNHIT6	ENST00000431532.2	zinc finger, HIT-type containing 6	201	3	3	0	0	2	hsa-miR-30a-3p	-0.40	-0.45	N/A
RAB28	ENST00000338176.4	RAB28, member RAS oncogene family	302	1	1	0	0	0	hsa-miR-30e-3p	-0.40	-0.40	N/A
CLDN14	ENST00000399139.1	claudin 14	121	1	1	0	0	0	hsa-miR-30a-3p	-0.40	-0.40	N/A
IL33	ENST00000381434.3	interleukin 33	8	2	0	0	2	0	hsa-miR-30a-3p	-0.40	-0.40	N/A
GREM1	ENST00000560677.1	gremlin 1, DAN family BMP antagonist	752	2	1	0	1	2	hsa-miR-30a-3p	-0.40	-0.42	N/A
RGS7BP	ENST00000334025.2	regulator of G-protein signaling 7 binding protein	5	8	1	1	6	2	hsa-miR-30a-3p	-0.40	-0.46	N/A
AC008267.1	ENST00000600021.1	HCG1983814; Uncharacterized protein	5	1	1	0	0	3	hsa-miR-30a-3p	-0.40	-0.40	N/A
APC	ENST00000457016.1	adenomatous polyposis coli	794	3	1	1	1	4	hsa-miR-30e-3p	-0.40	-0.53	N/A
GNPNAT1	ENST00000216410.3	glucosamine-phosphate N-acetyltransferase 1	429	3	1	2	0	1	hsa-miR-30e-3p	-0.40	-0.45	N/A
GJB6	ENST00000241124.6	gap junction protein, beta 6, 30kDa	5	3	0	1	2	1	hsa-miR-30d-3p	-0.40	-0.40	N/A
NDC1	ENST00000540001.1	NDC1 transmembrane nucleoporin	371	3	2	1	0	2	hsa-miR-30a-3p	-0.40	-0.41	N/A
HLA-B	ENST00000412585.2	major histocompatibility complex, class I, B	344	1	1	0	0	0	hsa-miR-30a-3p	-0.40	-0.40	N/A
EIF1	ENST00000469257.1	eukaryotic translation initiation factor 1	415	1	1	0	0	1	hsa-miR-30a-3p	-0.39	-0.39	N/A
UNC13C	ENST00000545554.1	unc-13 homolog C (C. elegans)	14	1	1	0	0	1	hsa-miR-30a-3p	-0.39	-0.39	N/A
YEATS4	ENST00000247843.2	YEATS domain containing 4	497	1	1	0	0	0	hsa-miR-30e-3p	-0.39	-0.39	N/A
AC027307.3	ENST00000594262.1	Uncharacterized protein	5	1	1	0	0	0	hsa-miR-30a-3p	-0.39	-0.39	N/A
RFK	ENST00000376736.1	riboflavin kinase	797	1	1	0	0	0	hsa-miR-30a-3p	-0.39	-0.39	N/A
PDK1	ENST00000282077.3	pyruvate dehydrogenase kinase, isozyme 1	637	2	2	0	0	2	hsa-miR-30e-3p	-0.39	-0.47	N/A
CCDC74B	ENST00000409943.3	coiled-coil domain containing 74B	5	1	1	0	0	0	hsa-miR-30a-3p	-0.39	-0.39	N/A
WDR44	ENST00000254029.3	WD repeat domain 44	392	2	1	0	1	0	hsa-miR-30a-3p	-0.39	-0.39	N/A
SETDB2	ENST00000354234.4	SET domain, bifurcated 2	70	3	2	0	1	4	hsa-miR-30a-3p	-0.39	-0.41	N/A
C1orf222	ENST00000434971.2	chromosome 1 open reading frame 222	0	1	0	1	0	0	hsa-miR-30e-3p	-0.39	-0.39	N/A
UBE2G1	ENST00000396981.2	ubiquitin-conjugating enzyme E2G 1	5620	3	1	2	0	0	hsa-miR-30a-3p	-0.39	-0.39	N/A
WFDC8	ENST00000357199.4	WAP four-disulfide core domain 8	5	1	1	0	0	0	hsa-miR-30a-3p	-0.39	-0.39	N/A
FAM35A	ENST00000298786.4	family with sequence similarity 35, member A	5	2	0	1	1	0	hsa-miR-30a-3p	-0.39	-0.39	N/A
MTHFD1L	ENST00000367321.3	methylenetetrahydrofolate dehydrogenase (NADP+ dependent) 1-like	2336	2	1	1	0	1	hsa-miR-30a-3p	-0.39	-0.39	N/A
CYP7A1	ENST00000301645.3	cytochrome P450, family 7, subfamily A, polypeptide 1	5	2	1	0	1	0	hsa-miR-30a-3p	-0.38	-0.38	N/A
RAB33B	ENST00000305626.5	RAB33B, member RAS oncogene family	270	2	1	1	0	0	hsa-miR-30e-3p	-0.38	-0.39	N/A
LRRIQ4	ENST00000340806.6	leucine-rich repeats and IQ motif containing 4	5	1	0	1	0	0	hsa-miR-30a-3p	-0.38	-0.38	N/A
CCDC67	ENST00000525646.1	coiled-coil domain containing 67	5	1	1	0	0	0	hsa-miR-30a-3p	-0.38	-0.38	N/A
ZP1	ENST00000278853.5	zona pellucida glycoprotein 1 (sperm receptor)	5	1	0	1	0	0	hsa-miR-30a-3p	-0.38	-0.38	N/A
EOGT	ENST00000383701.3	EGF domain-specific O-linked N-acetylglucosamine (GlcNAc) transferase	302	3	1	0	2	0	hsa-miR-30d-3p	-0.38	-0.41	N/A
CCDC74A	ENST00000295171.6	coiled-coil domain containing 74A	5	1	1	0	0	0	hsa-miR-30a-3p	-0.38	-0.38	N/A
ID1	ENST00000376105.3	inhibitor of DNA binding 1, dominant negative helix-loop-helix protein	7992	1	1	0	0	0	hsa-miR-30a-3p	-0.38	-0.38	N/A
USP6NL	ENST00000609104.1	USP6 N-terminal like	183	2	1	0	1	3	hsa-miR-30a-3p	-0.38	-0.44	N/A
DLX5	ENST00000222598.4	distal-less homeobox 5	20	1	1	0	0	0	hsa-miR-30a-3p	-0.38	-0.38	N/A
HIRA	ENST00000340170.4	histone cell cycle regulator	23	2	1	1	0	0	hsa-miR-30a-3p	-0.37	-0.37	N/A
PIN4	ENST00000373669.2	protein (peptidylprolyl cis/trans isomerase) NIMA-interacting, 4 (parvulin)	29	1	1	0	0	0	hsa-miR-30a-3p	-0.37	-0.37	N/A
AL645728.1	ENST00000366221.2	Uncharacterized protein	8	1	1	0	0	0	hsa-miR-30a-3p	-0.37	-0.37	N/A
NOX3	ENST00000159060.2	NADPH oxidase 3	5	1	0	1	0	0	hsa-miR-30a-3p	-0.37	-0.37	N/A
GFPT1	ENST00000357308.4	glutamine--fructose-6-phosphate transaminase 1	1313	3	1	2	0	1	hsa-miR-30e-3p	-0.37	-0.44	N/A
RDH14	ENST00000381249.3	retinol dehydrogenase 14 (all-trans/9-cis/11-cis)	535	1	1	0	0	0	hsa-miR-30e-3p	-0.37	-0.37	N/A
RP11-1102P16.1	ENST00000523987.1	Uncharacterized protein	5	1	1	0	0	0	hsa-miR-30e-3p	-0.37	-0.37	N/A
SLC24A5	ENST00000482911.2	solute carrier family 24 (sodium/potassium/calcium exchanger), member 5	5	2	1	0	1	1	hsa-miR-30a-3p	-0.37	-0.37	N/A
TROVE2	ENST00000432079.1	TROVE domain family, member 2	380	2	1	0	1	2	hsa-miR-30a-3p	-0.37	-0.39	N/A
ALS2CR12	ENST00000286190.5	amyotrophic lateral sclerosis 2 (juvenile) chromosome region, candidate 12	5	2	1	0	1	0	hsa-miR-30a-3p	-0.36	-0.36	N/A
PTPLAD1	ENST00000261875.5	protein tyrosine phosphatase-like A domain containing 1	11697	2	2	0	0	0	hsa-miR-30a-3p	-0.36	-0.40	N/A
TMEM106B	ENST00000396667.3	transmembrane protein 106B	615	7	3	2	2	1	hsa-miR-30a-3p	-0.36	-0.46	N/A
C21orf62	ENST00000536776.1	chromosome 21 open reading frame 62	5	2	1	1	0	0	hsa-miR-30a-3p	-0.36	-0.36	N/A
C11orf65	ENST00000525729.1	chromosome 11 open reading frame 65	5	1	1	0	0	0	hsa-miR-30d-3p	-0.36	-0.36	N/A
SPG20OS	ENST00000379848.2	SPG20 opposite strand	5	1	0	1	0	0	hsa-miR-30a-3p	-0.36	-0.36	N/A
LYRM2	ENST00000520318.1	LYR motif containing 2	305	3	1	1	1	1	hsa-miR-30a-3p	-0.36	-0.36	N/A
C6orf211	ENST00000367294.3	chromosome 6 open reading frame 211	65	4	1	2	1	1	hsa-miR-30d-3p	-0.36	-0.49	N/A
CCDC126	ENST00000307471.3	coiled-coil domain containing 126	846	1	1	0	0	1	hsa-miR-30a-3p	-0.36	-0.36	N/A
CEP152	ENST00000380950.2	centrosomal protein 152kDa	20	1	1	0	0	0	hsa-miR-30a-3p	-0.35	-0.35	N/A
CTB-186H2.3	ENST00000591669.1	Uncharacterized protein	5	3	1	1	1	3	hsa-miR-30d-3p	-0.35	-0.35	N/A
IARS2	ENST00000366922.1	isoleucyl-tRNA synthetase 2, mitochondrial	2978	2	1	0	1	0	hsa-miR-30e-3p	-0.35	-0.43	N/A
TGFA	ENST00000445399.1	transforming growth factor, alpha	36	4	2	0	2	1	hsa-miR-30d-3p	-0.35	-0.40	N/A
PSIP1	ENST00000380738.4	PC4 and SFRS1 interacting protein 1	377	1	1	0	0	1	hsa-miR-30a-3p	-0.35	-0.41	N/A
CXCL11	ENST00000306621.3	chemokine (C-X-C motif) ligand 11	5	2	0	1	1	1	hsa-miR-30a-3p	-0.35	-0.35	N/A
UNG	ENST00000242576.2	uracil-DNA glycosylase	2812	2	1	1	0	0	hsa-miR-30a-3p	-0.35	-0.35	N/A
KHDRBS2	ENST00000281156.4	KH domain containing, RNA binding, signal transduction associated 2	5	2	1	0	1	0	hsa-miR-30a-3p	-0.35	-0.35	N/A
DAW1	ENST00000373666.2	dynein assembly factor with WDR repeat domains 1	82	1	1	0	0	0	hsa-miR-30a-3p	-0.35	-0.35	N/A
HSDL1	ENST00000219439.4	hydroxysteroid dehydrogenase like 1	699	2	1	1	0	0	hsa-miR-30a-3p	-0.35	-0.36	N/A
CHCHD3	ENST00000542753.1	coiled-coil-helix-coiled-coil-helix domain containing 3	63	2	1	0	1	1	hsa-miR-30a-3p	-0.35	-0.38	N/A
TMEM99	ENST00000301665.3	transmembrane protein 99	127	2	1	1	0	1	hsa-miR-30e-3p	-0.35	-0.55	N/A
RPAP3	ENST00000005386.3	RNA polymerase II associated protein 3	55	2	0	1	1	0	hsa-miR-30e-3p	-0.35	-0.35	N/A
FAM134B	ENST00000399793.2	family with sequence similarity 134, member B	102	3	1	2	0	2	hsa-miR-30e-3p	-0.35	-0.42	N/A
GPR1	ENST00000407325.2	G protein-coupled receptor 1	104	1	1	0	0	0	hsa-miR-30e-3p	-0.34	-0.34	N/A
CT47A12	ENST00000416816.1	cancer/testis antigen family 47, member A12	5	1	0	1	0	0	hsa-miR-30e-3p	-0.34	-0.34	N/A
CT47A5	ENST00000419194.2	cancer/testis antigen family 47, member A5	5	1	0	1	0	0	hsa-miR-30e-3p	-0.34	-0.34	N/A
CT47A1	ENST00000434414.1	cancer/testis antigen family 47, member A1	5	1	0	1	0	0	hsa-miR-30e-3p	-0.34	-0.34	N/A
HIST1H4E	ENST00000360441.4	histone cluster 1, H4e	18	3	1	1	1	0	hsa-miR-30a-3p	-0.34	-0.39	N/A
USP37	ENST00000258399.3	ubiquitin specific peptidase 37	14	2	1	0	1	3	hsa-miR-30d-3p	-0.34	-1.02	N/A
ARMCX2	ENST00000330154.2	armadillo repeat containing, X-linked 2	531	1	1	0	0	0	hsa-miR-30a-3p	-0.34	-0.34	N/A
SAPCD1	ENST00000415669.2	suppressor APC domain containing 1	12	2	0	1	1	0	hsa-miR-30d-3p	-0.34	-0.34	N/A
FLJ20306	ENST00000601673.1	CDNA FLJ20306 fis, clone HEP06881; Putative uncharacterized protein FLJ20306; Uncharacterized protein	5	1	1	0	0	1	hsa-miR-30a-3p	-0.34	-0.34	N/A
CCDC73	ENST00000531481.1	coiled-coil domain containing 73	5	4	1	1	2	0	hsa-miR-30a-3p	-0.34	-0.34	N/A
APOL3	ENST00000397293.2	apolipoprotein L, 3	5	2	1	0	1	0	hsa-miR-30a-3p	-0.34	-0.34	N/A
PRNP	ENST00000379440.4	prion protein	1136	2	0	1	1	1	hsa-miR-30d-3p	-0.34	-0.34	N/A
RYR3	ENST00000389232.4	ryanodine receptor 3	5	4	1	1	2	1	hsa-miR-30a-3p	-0.34	-0.34	N/A
GPC5	ENST00000377067.3	glypican 5	65	2	1	0	1	1	hsa-miR-30d-3p	-0.34	-0.39	N/A
AGBL3	ENST00000359383.3	ATP/GTP binding protein-like 3	148	3	1	2	0	2	hsa-miR-30e-3p	-0.33	-0.46	N/A
ELL3	ENST00000319359.3	elongation factor RNA polymerase II-like 3	29	1	1	0	0	0	hsa-miR-30a-3p	-0.33	-0.33	N/A
PCNP	ENST00000296024.5	PEST proteolytic signal containing nuclear protein	944	3	0	2	1	0	hsa-miR-30a-3p	-0.33	-0.34	N/A
ACYP2	ENST00000394666.3	acylphosphatase 2, muscle type	334	1	0	1	0	1	hsa-miR-30a-3p	-0.33	-0.33	N/A
FA2H	ENST00000219368.3	fatty acid 2-hydroxylase	5	1	1	0	0	0	hsa-miR-30a-3p	-0.33	-0.33	N/A
MTAP	ENST00000380172.4	methylthioadenosine phosphorylase	1575	2	1	1	0	0	hsa-miR-30a-3p	-0.33	-0.39	N/A
SLC35F3	ENST00000366618.3	solute carrier family 35, member F3	5	2	1	1	0	0	hsa-miR-30a-3p	-0.33	-0.33	N/A
SBNO1	ENST00000420886.2	strawberry notch homolog 1 (Drosophila)	87	3	3	0	0	4	hsa-miR-30a-3p	-0.33	-0.49	N/A
ANKRD49	ENST00000544253.1	ankyrin repeat domain 49	32	3	1	0	2	2	hsa-miR-30a-3p	-0.33	-0.34	N/A
YPEL5	ENST00000379520.3	yippee-like 5 (Drosophila)	307	1	1	0	0	0	hsa-miR-30a-3p	-0.33	-0.33	N/A
PANK3	ENST00000239231.6	pantothenate kinase 3	522	7	2	2	3	0	hsa-miR-30a-3p	-0.32	-0.47	N/A
RAB11A	ENST00000569896.1	RAB11A, member RAS oncogene family	5781	2	1	0	1	1	hsa-miR-30a-3p	-0.32	-0.34	N/A
KIAA1324L	ENST00000450689.2	KIAA1324-like	181	4	1	2	1	0	hsa-miR-30a-3p	-0.32	-0.42	N/A
DHFRL1	ENST00000314636.2	dihydrofolate reductase-like 1	35	3	1	1	1	1	hsa-miR-30a-3p	-0.32	-0.32	N/A
BPGM	ENST00000344924.3	2,3-bisphosphoglycerate mutase	1028	1	1	0	0	0	hsa-miR-30e-3p	-0.32	-0.34	N/A
ZNF239	ENST00000306006.6	zinc finger protein 239	125	1	1	0	0	0	hsa-miR-30a-3p	-0.32	-0.32	N/A
TMPRSS11D	ENST00000283916.6	transmembrane protease, serine 11D	5	2	1	0	1	0	hsa-miR-30a-3p	-0.32	-0.32	N/A
PAGE5	ENST00000374952.1	P antigen family, member 5 (prostate associated)	5	1	0	1	0	0	hsa-miR-30a-3p	-0.32	-0.32	N/A
ATG12	ENST00000500945.2	autophagy related 12	1822	4	1	2	1	0	hsa-miR-30a-3p	-0.32	-0.63	N/A
RANBP3L	ENST00000296604.3	RAN binding protein 3-like	5	3	1	0	2	1	hsa-miR-30a-3p	-0.32	-0.32	N/A
ARF6	ENST00000298316.5	ADP-ribosylation factor 6	31	2	1	0	1	3	hsa-miR-30d-3p	-0.32	-0.32	N/A
ISL1	ENST00000230658.7	ISL LIM homeobox 1	67	1	1	0	0	2	hsa-miR-30a-3p	-0.32	-0.32	N/A
SIAH1	ENST00000380006.2	siah E3 ubiquitin protein ligase 1	34	1	1	0	0	0	hsa-miR-30a-3p	-0.32	-0.32	N/A
SERBP1	ENST00000370994.4	SERPINE1 mRNA binding protein 1	926	3	1	1	1	0	hsa-miR-30a-3p	-0.32	-0.34	N/A
GTF2H3	ENST00000543341.2	general transcription factor IIH, polypeptide 3, 34kDa	718	1	1	0	0	0	hsa-miR-30e-3p	-0.32	-0.32	N/A
C9orf153	ENST00000339137.3	chromosome 9 open reading frame 153	5	1	1	0	0	0	hsa-miR-30a-3p	-0.32	-0.32	N/A
TP53RK	ENST00000372102.3	TP53 regulating kinase	186	3	1	2	0	1	hsa-miR-30a-3p	-0.32	-0.37	N/A
MEAF6	ENST00000373075.2	MYST/Esa1-associated factor 6	440	1	1	0	0	1	hsa-miR-30a-3p	-0.31	-0.34	N/A
CAMK2G	ENST00000351293.3	calcium/calmodulin-dependent protein kinase II gamma	14	1	1	0	0	0	hsa-miR-30a-3p	-0.31	-0.31	N/A
PPP1R9A	ENST00000289495.5	protein phosphatase 1, regulatory subunit 9A	46	4	1	0	3	2	hsa-miR-30a-3p	-0.31	-0.38	N/A
TADA1	ENST00000367874.4	transcriptional adaptor 1	160	1	1	0	0	0	hsa-miR-30a-3p	-0.31	-0.31	N/A
ZBTB38	ENST00000514251.1	zinc finger and BTB domain containing 38	1270	1	0	1	0	1	hsa-miR-30e-3p	-0.31	-0.32	N/A
CEP170	ENST00000366542.1	centrosomal protein 170kDa	6	1	1	0	0	1	hsa-miR-30e-3p	-0.31	-0.31	N/A
SH3GLB1	ENST00000370558.4	SH3-domain GRB2-like endophilin B1	3418	3	2	0	1	3	hsa-miR-30a-3p	-0.31	-0.39	N/A
HIPK1	ENST00000369558.1	homeodomain interacting protein kinase 1	930	1	0	0	1	2	hsa-miR-30e-3p	-0.31	-0.31	N/A
ZNF257	ENST00000594947.1	zinc finger protein 257	5	2	1	1	0	1	hsa-miR-30a-3p	-0.31	-0.31	N/A
ZNF22	ENST00000298299.3	zinc finger protein 22	62	1	1	0	0	1	hsa-miR-30a-3p	-0.31	-0.31	N/A
CHRM2	ENST00000445907.2	cholinergic receptor, muscarinic 2	5	3	1	1	1	0	hsa-miR-30a-3p	-0.31	-0.31	N/A
ZNF24	ENST00000589881.1	zinc finger protein 24	1796	5	1	2	2	0	hsa-miR-30a-3p	-0.31	-0.35	N/A
ZNF782	ENST00000481138.1	zinc finger protein 782	8	1	1	0	0	0	hsa-miR-30e-3p	-0.31	-0.31	N/A
MOSPD2	ENST00000380492.3	motile sperm domain containing 2	76	2	2	0	0	0	hsa-miR-30a-3p	-0.31	-0.34	N/A
C1orf192	ENST00000367974.1	chromosome 1 open reading frame 192	5	1	1	0	0	0	hsa-miR-30a-3p	-0.31	-0.31	N/A
PHLDA1	ENST00000602540.1	pleckstrin homology-like domain, family A, member 1	3907	4	3	0	1	0	hsa-miR-30a-3p	-0.31	-0.48	N/A
CLASP2	ENST00000539981.1	cytoplasmic linker associated protein 2	554	2	1	1	0	0	hsa-miR-30e-3p	-0.31	-0.37	N/A
PTEN	ENST00000371953.3	phosphatase and tensin homolog	118	6	1	1	4	2	hsa-miR-30e-3p	-0.31	-0.34	N/A
ZNF267	ENST00000300870.10	zinc finger protein 267	19	1	1	0	0	0	hsa-miR-30a-3p	-0.30	-0.30	N/A
CCDC18	ENST00000334652.5	coiled-coil domain containing 18	35	1	1	0	0	0	hsa-miR-30a-3p	-0.30	-0.30	N/A
MS4A12	ENST00000016913.4	membrane-spanning 4-domains, subfamily A, member 12	10	1	1	0	0	0	hsa-miR-30a-3p	-0.30	-0.30	N/A
BDNF	ENST00000439476.2	brain-derived neurotrophic factor	2696	2	1	0	1	2	hsa-miR-30a-3p	-0.30	-0.32	N/A
HOMER2	ENST00000450735.2	homer homolog 2 (Drosophila)	12	1	1	0	0	0	hsa-miR-30a-3p	-0.30	-0.30	N/A
EP400NL	ENST00000389560.2	EP400 N-terminal like	53	1	0	1	0	0	hsa-miR-30a-3p	-0.30	-0.30	N/A
PAGE2B	ENST00000374974.3	P antigen family, member 2B	5	1	0	1	0	0	hsa-miR-30a-3p	-0.30	-0.30	N/A
TTC33	ENST00000337702.4	tetratricopeptide repeat domain 33	676	2	0	1	1	2	hsa-miR-30a-3p	-0.30	-0.38	N/A
ZBED6CL	ENST00000343855.4	ZBED6 C-terminal like	270	1	1	0	0	0	hsa-miR-30a-3p	-0.30	-0.30	N/A
PMEL	ENST00000449260.2	premelanosome protein	5	1	0	1	0	0	hsa-miR-30a-3p	-0.30	-0.30	N/A
HOXB7	ENST00000239165.7	homeobox B7	6	1	1	0	0	0	hsa-miR-30a-3p	-0.30	-0.30	N/A
RBM45	ENST00000286070.5	RNA binding motif protein 45	295	1	1	0	0	0	hsa-miR-30a-3p	-0.30	-0.30	N/A
GPRASP2	ENST00000543253.1	G protein-coupled receptor associated sorting protein 2	191	1	1	0	0	1	hsa-miR-30a-3p	-0.30	-0.30	N/A
AZI2	ENST00000479665.1	5-azacytidine induced 2	530	1	0	1	0	2	hsa-miR-30a-3p	-0.30	-0.36	N/A
SIGLEC12	ENST00000291707.3	sialic acid binding Ig-like lectin 12 (gene/pseudogene)	5	1	1	0	0	0	hsa-miR-30a-3p	-0.30	-0.30	N/A
TNIK	ENST00000436636.2	TRAF2 and NCK interacting kinase	106	3	1	1	1	2	hsa-miR-30a-3p	-0.30	-0.48	N/A
HS3ST5	ENST00000312719.5	heparan sulfate (glucosamine) 3-O-sulfotransferase 5	22	2	1	1	0	1	hsa-miR-30d-3p	-0.30	-0.32	N/A
CAPNS2	ENST00000457326.2	calpain, small subunit 2	5	1	1	0	0	0	hsa-miR-30a-3p	-0.30	-0.30	N/A
RAB3IP	ENST00000483530.2	RAB3A interacting protein	73	5	1	1	3	1	hsa-miR-30a-3p	-0.30	-0.34	N/A
NAP1L3	ENST00000373079.3	nucleosome assembly protein 1-like 3	5	2	1	1	0	0	hsa-miR-30a-3p	-0.30	-0.30	N/A
FBLN7	ENST00000409903.1	fibulin 7	44	2	1	0	1	2	hsa-miR-30a-3p	-0.30	-0.30	N/A
PAGE2	ENST00000374968.4	P antigen family, member 2 (prostate associated)	5	1	0	1	0	0	hsa-miR-30a-3p	-0.30	-0.30	N/A
DGCR6	ENST00000608842.1	DiGeorge syndrome critical region gene 6	5	1	1	0	0	0	hsa-miR-30a-3p	-0.29	-0.29	N/A
PDE5A	ENST00000354960.3	phosphodiesterase 5A, cGMP-specific	69	1	0	1	0	3	hsa-miR-30a-3p	-0.29	-0.38	N/A
DCTN4	ENST00000447998.2	dynactin 4 (p62)	153	1	1	0	0	0	hsa-miR-30a-3p	-0.29	-0.29	N/A
CTNNA3	ENST00000433211.2	catenin (cadherin-associated protein), alpha 3	5	4	1	0	3	1	hsa-miR-30a-3p	-0.29	-0.29	N/A
MEOX2	ENST00000262041.5	mesenchyme homeobox 2	5	2	2	0	0	0	hsa-miR-30a-3p	-0.29	-0.29	N/A
SMCO3	ENST00000316048.2	single-pass membrane protein with coiled-coil domains 3	5	2	1	1	0	0	hsa-miR-30e-3p	-0.29	-0.29	N/A
BEND6	ENST00000370750.2	BEN domain containing 6	11	1	1	0	0	1	hsa-miR-30a-3p	-0.29	-0.29	N/A
EPS8	ENST00000543523.1	epidermal growth factor receptor pathway substrate 8	2643	1	1	0	0	1	hsa-miR-30a-3p	-0.29	-0.30	N/A
SNAI2	ENST00000020945.1	snail family zinc finger 2	1233	1	1	0	0	0	hsa-miR-30a-3p	-0.29	-0.29	N/A
PGAP3	ENST00000579146.1	post-GPI attachment to proteins 3	6	1	1	0	0	0	hsa-miR-30a-3p	-0.29	-0.29	N/A
HNF4G	ENST00000396423.2	hepatocyte nuclear factor 4, gamma	5	2	1	1	0	1	hsa-miR-30e-3p	-0.29	-0.29	N/A
LAP3	ENST00000226299.4	leucine aminopeptidase 3	549	1	1	0	0	0	hsa-miR-30a-3p	-0.29	-0.40	N/A
VWA9	ENST00000313182.2	von Willebrand factor A domain containing 9	4511	1	1	0	0	1	hsa-miR-30a-3p	-0.29	-0.29	N/A
RNF6	ENST00000346166.3	ring finger protein (C3H2C3 type) 6	47	1	1	0	0	0	hsa-miR-30d-3p	-0.29	-0.29	N/A
TMEM100	ENST00000424486.2	transmembrane protein 100	86	1	1	0	0	0	hsa-miR-30a-3p	-0.29	-0.29	N/A
TRIM60	ENST00000512596.1	tripartite motif containing 60	5	1	1	0	0	0	hsa-miR-30a-3p	-0.29	-0.29	N/A
CALM1	ENST00000356978.4	calmodulin 1 (phosphorylase kinase, delta)	4046	2	1	0	1	1	hsa-miR-30a-3p	-0.29	-0.30	N/A
MAGOHB	ENST00000539554.1	mago-nashi homolog B (Drosophila)	63	1	1	0	0	0	hsa-miR-30a-3p	-0.29	-0.51	N/A
TOMM20	ENST00000366607.4	translocase of outer mitochondrial membrane 20 homolog (yeast)	674	3	1	2	0	1	hsa-miR-30a-3p	-0.29	-0.48	N/A
CPNE4	ENST00000512055.1	copine IV	5	1	1	0	0	1	hsa-miR-30e-3p	-0.29	-0.29	N/A
ZNF750	ENST00000269394.3	zinc finger protein 750	5	1	1	0	0	0	hsa-miR-30e-3p	-0.29	-0.29	N/A
NDUFA4	ENST00000339600.5	NADH dehydrogenase (ubiquinone) 1 alpha subcomplex, 4, 9kDa	143	1	0	1	0	2	hsa-miR-30a-3p	-0.29	-0.37	N/A
MAP10	ENST00000418460.1	microtubule-associated protein 10	5	1	1	0	0	1	hsa-miR-30a-3p	-0.29	-0.29	N/A
RPGR	ENST00000338898.3	retinitis pigmentosa GTPase regulator	72	2	1	0	1	1	hsa-miR-30a-3p	-0.29	-0.29	N/A
AKT3	ENST00000366539.1	v-akt murine thymoma viral oncogene homolog 3	168	4	2	1	1	2	hsa-miR-30a-3p	-0.29	-0.34	N/A
RP11-187E13.2	ENST00000556949.1	Uncharacterized protein	5	1	0	0	1	0	hsa-miR-30e-3p	-0.29	-0.29	N/A
RBM7	ENST00000540163.1	RNA binding motif protein 7	55	2	1	1	0	3	hsa-miR-30e-3p	-0.28	-0.28	N/A
CTD-2370N5.3	ENST00000578584.1		5	1	0	0	1	1	hsa-miR-30a-3p	-0.28	-0.28	N/A
HS3ST1	ENST00000002596.5	heparan sulfate (glucosamine) 3-O-sulfotransferase 1	9	3	1	2	0	4	hsa-miR-30e-3p	-0.28	-0.30	N/A
UBE2K	ENST00000261427.5	ubiquitin-conjugating enzyme E2K	762	3	1	0	2	1	hsa-miR-30a-3p	-0.28	-0.35	N/A
B9D1	ENST00000461069.2	B9 protein domain 1	1690	1	0	1	0	0	hsa-miR-30a-3p	-0.28	-0.28	N/A
CHRM3	ENST00000255380.4	cholinergic receptor, muscarinic 3	47	2	0	1	1	4	hsa-miR-30a-3p	-0.28	-0.49	N/A
PRLR	ENST00000342362.5	prolactin receptor	95	6	1	0	5	2	hsa-miR-30d-3p	-0.28	-0.39	N/A
ANXA1	ENST00000257497.6	annexin A1	365	2	0	0	2	0	hsa-miR-30a-3p	-0.28	-0.29	N/A
LTF	ENST00000231751.4	lactotransferrin	5	2	0	2	0	2	hsa-miR-30a-3p	-0.28	-0.28	N/A
IQCJ	ENST00000397832.2	IQ motif containing J	5	2	0	1	1	0	hsa-miR-30a-3p	-0.28	-0.28	N/A
AC112693.2	ENST00000599897.1		5	2	1	0	1	0	hsa-miR-30d-3p	-0.28	-0.28	N/A
CXorf48	ENST00000344129.2	chromosome X open reading frame 48	5	1	1	0	0	0	hsa-miR-30a-3p	-0.28	-0.28	N/A
ARPC1A	ENST00000262942.5	actin related protein 2/3 complex, subunit 1A, 41kDa	99	1	1	0	0	0	hsa-miR-30a-3p	-0.28	-0.29	N/A
MCCC2	ENST00000340941.6	methylcrotonoyl-CoA carboxylase 2 (beta)	1590	3	1	2	0	0	hsa-miR-30a-3p	-0.28	-0.29	N/A
RALA	ENST00000005257.2	v-ral simian leukemia viral oncogene homolog A (ras related)	21	2	1	1	0	0	hsa-miR-30a-3p	-0.28	-0.41	N/A
C1GALT1	ENST00000223122.3	core 1 synthase, glycoprotein-N-acetylgalactosamine 3-beta-galactosyltransferase, 1	44	1	1	0	0	1	hsa-miR-30e-3p	-0.28	-0.31	N/A
CUL5	ENST00000393094.2	cullin 5	761	2	1	0	1	2	hsa-miR-30a-3p	-0.28	-0.29	N/A
PHACTR2	ENST00000427704.2	phosphatase and actin regulator 2	274	5	3	1	1	2	hsa-miR-30e-3p	-0.28	-0.32	N/A
PLAC8	ENST00000311507.4	placenta-specific 8	212	3	0	1	2	1	hsa-miR-30d-3p	-0.28	-0.32	N/A
CD200R1	ENST00000471858.1	CD200 receptor 1	6	2	1	0	1	0	hsa-miR-30e-3p	-0.28	-0.33	N/A
DNAJB4	ENST00000370763.5	DnaJ (Hsp40) homolog, subfamily B, member 4	633	7	2	0	5	2	hsa-miR-30e-3p	-0.28	-0.37	N/A
WDR78	ENST00000371026.3	WD repeat domain 78	10	1	1	0	0	1	hsa-miR-30d-3p	-0.28	-0.59	N/A
TEX9	ENST00000558083.2	testis expressed 9	10	2	2	0	0	0	hsa-miR-30a-3p	-0.28	-0.29	N/A
RAB39B	ENST00000369454.3	RAB39B, member RAS oncogene family	10	2	1	0	1	2	hsa-miR-30a-3p	-0.28	-0.28	N/A
NAV3	ENST00000228327.6	neuron navigator 3	277	1	0	0	1	1	hsa-miR-30e-3p	-0.28	-0.28	N/A
GPR135	ENST00000395116.1	G protein-coupled receptor 135	40	3	3	0	0	0	hsa-miR-30a-3p	-0.28	-0.28	N/A
IGJ	ENST00000254801.4	immunoglobulin J polypeptide, linker protein for immunoglobulin alpha and mu polypeptides	5	1	1	0	0	1	hsa-miR-30a-3p	-0.27	-0.27	N/A
AASDHPPT	ENST00000278618.4	aminoadipate-semialdehyde dehydrogenase-phosphopantetheinyl transferase	317	1	1	0	0	0	hsa-miR-30a-3p	-0.27	-0.27	N/A
AP003733.1	ENST00000601917.1	Uncharacterized protein; cDNA FLJ36460 fis, clone THYMU2014801	7	1	0	1	0	0	hsa-miR-30a-3p	-0.27	-0.27	N/A
EGR1	ENST00000239938.4	early growth response 1	1956	1	1	0	0	1	hsa-miR-30a-3p	-0.27	-0.27	N/A
SS18	ENST00000415083.2	synovial sarcoma translocation, chromosome 18	205	3	1	1	1	0	hsa-miR-30a-3p	-0.27	-0.38	N/A
TMEM87A	ENST00000389834.4	transmembrane protein 87A	52	1	1	0	0	0	hsa-miR-30d-3p	-0.27	-0.27	N/A

## Sheet: hsa-miR-328-3p
Ortholog of target gene	Representative transcript	Gene name	3P-seq tags + 5	Conserved sites total	Conserved 8mer sites	Conserved 7mer-m8 sites	Conserved 7mer-A1 sites	Poorly conserved sites total	Poorly conserved 8mer sites	Poorly conserved 7mer-m8 sites	Poorly conserved 7mer-A1 sites	6mer sites	Representative miRNA	Cumulative weighted context++ score	Total context++ score	Aggregate PCT	Previous TargetScan publication(s)
DRGX	ENST00000374139.2	dorsal root ganglia homeobox	5	1	1	0	0	1	0	0	1	0	hsa-miR-328-3p	-0.99	-0.99	N/A
EIF4EBP1	ENST00000338825.4	eukaryotic translation initiation factor 4E binding protein 1	121	1	1	0	0	1	0	1	0	2	hsa-miR-328-3p	-0.85	-0.98	N/A	2011
PGM2	ENST00000381967.4	phosphoglucomutase 2	232	1	1	0	0	0	0	0	0	0	hsa-miR-328-3p	-0.72	-0.72	N/A	2011
FOXS1	ENST00000375978.3	forkhead box S1	9	1	1	0	0	0	0	0	0	0	hsa-miR-328-3p	-0.62	-0.62	N/A	2011
CTNNBIP1	ENST00000377263.1	catenin, beta interacting protein 1	493	1	1	0	0	1	0	1	0	0	hsa-miR-328-3p	-0.62	-0.70	N/A	2009, 2011
CHP2	ENST00000300113.2	calcineurin-like EF-hand protein 2	5	1	1	0	0	0	0	0	0	0	hsa-miR-328-3p	-0.61	-0.61	N/A	2011
DUSP16	ENST00000298573.4	dual specificity phosphatase 16	444	1	1	0	0	1	0	0	1	0	hsa-miR-328-3p	-0.61	-0.61	N/A
CHST7	ENST00000276055.3	carbohydrate (N-acetylglucosamine 6-O) sulfotransferase 7	406	1	1	0	0	0	0	0	0	1	hsa-miR-328-3p	-0.60	-0.64	N/A	2007, 2009, 2011
KLHL42	ENST00000381271.2	kelch-like family member 42	2120	1	1	0	0	1	0	0	1	0	hsa-miR-328-3p	-0.56	-0.58	N/A	2009, 2011
EDARADD	ENST00000359362.5	EDAR-associated death domain	76	1	1	0	0	0	0	0	0	0	hsa-miR-328-3p	-0.55	-0.55	N/A	2007, 2011
LYVE1	ENST00000256178.3	lymphatic vessel endothelial hyaluronan receptor 1	5	1	1	0	0	0	0	0	0	0	hsa-miR-328-3p	-0.54	-0.54	N/A
FUBP1	ENST00000370767.1	far upstream element (FUSE) binding protein 1	2021	1	1	0	0	0	0	0	0	0	hsa-miR-328-3p	-0.52	-0.52	N/A
UBFD1	ENST00000395878.3	ubiquitin family domain containing 1	6826	2	2	0	0	0	0	0	0	2	hsa-miR-328-3p	-0.51	-0.53	N/A	2007, 2009, 2011
NF2	ENST00000347330.5	neurofibromin 2 (merlin)	828	1	0	1	0	1	0	1	0	2	hsa-miR-328-3p	-0.50	-0.61	N/A	2011
SNX21	ENST00000462307.1	sorting nexin family member 21	343	1	0	0	1	1	1	0	0	0	hsa-miR-328-3p	-0.47	-0.60	N/A
NXPH3	ENST00000328741.5	neurexophilin 3	65	1	1	0	0	2	0	1	1	3	hsa-miR-328-3p	-0.47	-0.87	N/A	2011
DYNC1I1	ENST00000447467.2	dynein, cytoplasmic 1, intermediate chain 1	25	1	1	0	0	0	0	0	0	0	hsa-miR-328-3p	-0.47	-0.47	N/A	2007, 2011
TMEM229A	ENST00000455783.1	transmembrane protein 229A	5	1	1	0	0	0	0	0	0	0	hsa-miR-328-3p	-0.46	-0.46	N/A	2011
TCF7L2	ENST00000355717.4	transcription factor 7-like 2 (T-cell specific, HMG-box)	650	1	1	0	0	0	0	0	0	1	hsa-miR-328-3p	-0.46	-0.47	N/A	2011
TESK2	ENST00000372084.1	testis-specific kinase 2	11	1	1	0	0	0	0	0	0	0	hsa-miR-328-3p	-0.45	-0.45	N/A	2007, 2009, 2011
NR3C1	ENST00000394464.2	nuclear receptor subfamily 3, group C, member 1 (glucocorticoid receptor)	682	1	1	0	0	0	0	0	0	0	hsa-miR-328-3p	-0.45	-0.47	N/A	2007, 2009, 2011
CHTF8	ENST00000448552.2	CTF8, chromosome transmission fidelity factor 8 homolog (S. cerevisiae)	13	1	1	0	0	1	0	1	0	2	hsa-miR-328-3p	-0.45	-0.45	N/A	2007, 2009, 2011
RGL2	ENST00000497454.1	ral guanine nucleotide dissociation stimulator-like 2	150	1	1	0	0	0	0	0	0	0	hsa-miR-328-3p	-0.44	-0.44	N/A	2011
PIGA	ENST00000542278.1	phosphatidylinositol glycan anchor biosynthesis, class A	104	1	1	0	0	0	0	0	0	0	hsa-miR-328-3p	-0.43	-0.44	N/A	2011
NPFFR1	ENST00000277942.6	neuropeptide FF receptor 1	5	1	0	1	0	3	0	2	1	1	hsa-miR-328-3p	-0.43	-0.43	N/A
NOTCH2NL	ENST00000369340.3	notch 2 N-terminal like	5	1	1	0	0	0	0	0	0	0	hsa-miR-328-3p	-0.42	-0.42	N/A
RANBP10	ENST00000317506.3	RAN binding protein 10	140	1	1	0	0	2	1	1	0	2	hsa-miR-328-3p	-0.42	-0.43	N/A	2009, 2011
SLC2A1	ENST00000426263.3	solute carrier family 2 (facilitated glucose transporter), member 1	13928	1	0	1	0	1	0	1	0	0	hsa-miR-328-3p	-0.42	-0.42	N/A	2007, 2011
FAM214B	ENST00000378566.1	family with sequence similarity 214, member B	8	1	1	0	0	0	0	0	0	1	hsa-miR-328-3p	-0.41	-0.41	N/A	2009, 2011
RWDD2B	ENST00000493196.1	RWD domain containing 2B	266	1	1	0	0	0	0	0	0	0	hsa-miR-328-3p	-0.41	-0.49	N/A	2011
FAXDC2	ENST00000326080.5	fatty acid hydroxylase domain containing 2	43	1	1	0	0	0	0	0	0	0	hsa-miR-328-3p	-0.40	-0.40	N/A	2011
SRSF9	ENST00000229390.3	serine/arginine-rich splicing factor 9	946	1	0	1	0	0	0	0	0	0	hsa-miR-328-3p	-0.40	-0.40	N/A
ULK2	ENST00000395544.4	unc-51 like autophagy activating kinase 2	489	1	1	0	0	0	0	0	0	0	hsa-miR-328-3p	-0.40	-0.42	N/A	2007, 2011
ITGA5	ENST00000293379.4	integrin, alpha 5 (fibronectin receptor, alpha polypeptide)	5599	1	0	1	0	1	0	0	1	3	hsa-miR-328-3p	-0.39	-0.39	N/A	2007, 2009, 2011
C16orf87	ENST00000394806.2	chromosome 16 open reading frame 87	95	1	0	1	0	0	0	0	0	0	hsa-miR-328-3p	-0.39	-0.39	N/A
EN2	ENST00000297375.4	engrailed homeobox 2	86	1	0	1	0	0	0	0	0	1	hsa-miR-328-3p	-0.38	-0.39	N/A	2009, 2011
PARP16	ENST00000261888.6	poly (ADP-ribose) polymerase family, member 16	97	1	1	0	0	0	0	0	0	1	hsa-miR-328-3p	-0.38	-0.38	N/A	2009, 2011
MAN1C1	ENST00000374332.4	mannosidase, alpha, class 1C, member 1	60	1	1	0	0	1	0	1	0	1	hsa-miR-328-3p	-0.38	-0.39	N/A	2009, 2011
MMP16	ENST00000286614.6	matrix metallopeptidase 16 (membrane-inserted)	12	1	0	0	1	1	1	0	0	0	hsa-miR-328-3p	-0.37	-0.37	N/A	2007, 2009, 2011
ADNP	ENST00000371602.4	activity-dependent neuroprotector homeobox	635	1	1	0	0	0	0	0	0	0	hsa-miR-328-3p	-0.37	-0.37	N/A	2009, 2011
TRAPPC6B	ENST00000330149.5	trafficking protein particle complex 6B	69	1	1	0	0	0	0	0	0	0	hsa-miR-328-3p	-0.36	-0.56	N/A	2009, 2011
DDI2	ENST00000480945.1	DNA-damage inducible 1 homolog 2 (S. cerevisiae)	357	1	1	0	0	0	0	0	0	0	hsa-miR-328-3p	-0.35	-0.35	N/A
GBA	ENST00000368373.3	glucosidase, beta, acid	27	1	1	0	0	2	0	2	0	0	hsa-miR-328-3p	-0.35	-0.39	N/A
DERL2	ENST00000572834.1	derlin 2	261	1	0	1	0	1	0	1	0	0	hsa-miR-328-3p	-0.34	-0.40	N/A
SHISA5	ENST00000296444.2	shisa family member 5	3921	1	0	0	1	1	0	1	0	1	hsa-miR-328-3p	-0.34	-0.34	N/A	2007
HPCAL4	ENST00000372844.3	hippocalcin like 4	5	1	1	0	0	0	0	0	0	0	hsa-miR-328-3p	-0.34	-0.34	N/A	2009, 2011
PODNL1	ENST00000538517.2	podocan-like 1	9	1	1	0	0	1	0	1	0	2	hsa-miR-328-3p	-0.34	-0.61	N/A	2011
PIM1	ENST00000373509.5	pim-1 oncogene	2041	1	1	0	0	0	0	0	0	0	hsa-miR-328-3p	-0.34	-0.34	N/A	2007, 2011
HIST1H4D	ENST00000340756.2	histone cluster 1, H4d	5	1	0	1	0	0	0	0	0	0	hsa-miR-328-3p	-0.34	-0.34	N/A	2011
SLC30A8	ENST00000427715.2	solute carrier family 30 (zinc transporter), member 8	5	1	1	0	0	0	0	0	0	0	hsa-miR-328-3p	-0.34	-0.34	N/A	2011
USP37	ENST00000258399.3	ubiquitin specific peptidase 37	14	1	1	0	0	0	0	0	0	1	hsa-miR-328-3p	-0.33	-0.34	N/A	2007, 2009, 2011
KAT6B	ENST00000287239.4	K(lysine) acetyltransferase 6B	266	1	1	0	0	0	0	0	0	0	hsa-miR-328-3p	-0.33	-0.33	N/A	2009, 2011
LNX2	ENST00000316334.3	ligand of numb-protein X 2	760	1	1	0	0	0	0	0	0	0	hsa-miR-328-3p	-0.33	-0.33	N/A	2009, 2011
MXI1	ENST00000332674.5	MAX interactor 1, dimerization protein	278	1	0	0	1	1	0	0	1	0	hsa-miR-328-3p	-0.33	-0.33	N/A
HIST1H4L	ENST00000355981.2	histone cluster 1, H4l	5	1	0	1	0	0	0	0	0	0	hsa-miR-328-3p	-0.32	-0.32	N/A	2011
USP8	ENST00000396444.3	ubiquitin specific peptidase 8	109	1	1	0	0	0	0	0	0	0	hsa-miR-328-3p	-0.32	-0.38	N/A
TP73	ENST00000378280.1	tumor protein p73	831	1	0	1	0	2	0	0	2	1	hsa-miR-328-3p	-0.31	-0.34	N/A
GBX2	ENST00000551105.1	gastrulation brain homeobox 2	53	1	0	0	1	2	0	2	0	3	hsa-miR-328-3p	-0.31	-0.50	N/A
MAP3K9	ENST00000554752.2	mitogen-activated protein kinase kinase kinase 9	44	1	0	1	0	0	0	0	0	2	hsa-miR-328-3p	-0.31	-0.33	N/A	2009, 2011
CA3	ENST00000285381.2	carbonic anhydrase III, muscle specific	5	1	0	1	0	0	0	0	0	0	hsa-miR-328-3p	-0.31	-0.31	N/A	2011
FOXO4	ENST00000374259.3	forkhead box O4	48	1	1	0	0	0	0	0	0	1	hsa-miR-328-3p	-0.31	-0.31	N/A	2007, 2009, 2011
LGR4	ENST00000379214.4	leucine-rich repeat containing G protein-coupled receptor 4	1387	1	1	0	0	0	0	0	0	0	hsa-miR-328-3p	-0.30	-0.30	N/A	2007, 2009, 2011
C19orf43	ENST00000588213.1	chromosome 19 open reading frame 43	1264	1	0	0	1	0	0	0	0	0	hsa-miR-328-3p	-0.30	-0.30	N/A
POLR3H	ENST00000396504.2	polymerase (RNA) III (DNA directed) polypeptide H (22.9kD)	216	1	0	0	1	1	0	1	0	4	hsa-miR-328-3p	-0.29	-0.30	N/A
SNRK	ENST00000429705.2	SNF related kinase	153	1	0	1	0	0	0	0	0	1	hsa-miR-328-3p	-0.29	-0.29	N/A	2007, 2009, 2011
HIC1	ENST00000399849.3	hypermethylated in cancer 1	76	1	1	0	0	0	0	0	0	0	hsa-miR-328-3p	-0.28	-0.28	N/A	2009, 2011
ZNF697	ENST00000421812.2	zinc finger protein 697	43	1	1	0	0	0	0	0	0	0	hsa-miR-328-3p	-0.28	-0.28	N/A	2009, 2011
ESCO1	ENST00000269214.5	establishment of sister chromatid cohesion N-acetyltransferase 1	94	1	0	1	0	1	1	0	0	0	hsa-miR-328-3p	-0.28	-0.64	N/A	2007, 2009, 2011
TTC26	ENST00000430935.1	tetratricopeptide repeat domain 26	211	1	0	0	1	0	0	0	0	0	hsa-miR-328-3p	-0.27	-0.27	N/A
C10orf113	ENST00000529198.1	chromosome 10 open reading frame 113	5	1	0	0	1	0	0	0	0	0	hsa-miR-328-3p	-0.27	-0.27	N/A
ZNF436	ENST00000314011.4	zinc finger protein 436	73	1	0	1	0	1	0	1	0	2	hsa-miR-328-3p	-0.27	-0.45	N/A	2011
STT3A	ENST00000392708.4	STT3A, subunit of the oligosaccharyltransferase complex (catalytic)	3595	1	0	0	1	0	0	0	0	0	hsa-miR-328-3p	-0.26	-0.28	N/A	2007, 2011
ZNF280B	ENST00000360412.2	zinc finger protein 280B	7	1	1	0	0	0	0	0	0	1	hsa-miR-328-3p	-0.26	-0.34	N/A
ARL6IP1	ENST00000304414.7	ADP-ribosylation factor-like 6 interacting protein 1	25	1	1	0	0	0	0	0	0	0	hsa-miR-328-3p	-0.26	-0.49	N/A	2011
WASF2	ENST00000536657.1	WAS protein family, member 2	311	1	0	0	1	1	0	1	0	0	hsa-miR-328-3p	-0.26	-0.27	N/A	2011
PTPN9	ENST00000306726.2	protein tyrosine phosphatase, non-receptor type 9	644	1	0	1	0	0	0	0	0	0	hsa-miR-328-3p	-0.26	-0.26	N/A	2007, 2009, 2011
NKPD1	ENST00000317951.4	NTPase, KAP family P-loop domain containing 1	10	1	0	1	0	1	1	0	0	2	hsa-miR-328-3p	-0.26	-0.39	N/A
DNAH10OS	ENST00000514254.2	dynein, axonemal, heavy chain 10 opposite strand	89	1	0	1	0	0	0	0	0	4	hsa-miR-328-3p	-0.25	-0.25	N/A
SOGA1	ENST00000279034.6	suppressor of glucose, autophagy associated 1	93	1	0	0	1	0	0	0	0	0	hsa-miR-328-3p	-0.25	-0.25	N/A	2007, 2011
PEF1	ENST00000373703.4	penta-EF-hand domain containing 1	1094	1	0	0	1	0	0	0	0	0	hsa-miR-328-3p	-0.25	-0.25	N/A	2009, 2011
RSBN1L	ENST00000334955.8	round spermatid basic protein 1-like	640	1	0	1	0	0	0	0	0	0	hsa-miR-328-3p	-0.24	-0.25	N/A	2007, 2009, 2011
MPV17	ENST00000402722.1	MpV17 mitochondrial inner membrane protein	1676	1	0	0	1	0	0	0	0	0	hsa-miR-328-3p	-0.24	-0.24	N/A
MBNL3	ENST00000370839.3	muscleblind-like splicing regulator 3	593	1	0	1	0	1	0	1	0	0	hsa-miR-328-3p	-0.24	-0.30	N/A	2011
LHFPL2	ENST00000515007.2	lipoma HMGIC fusion partner-like 2	16	1	1	0	0	0	0	0	0	0	hsa-miR-328-3p	-0.24	-0.31	N/A	2009, 2011
SLC27A4	ENST00000300456.4	solute carrier family 27 (fatty acid transporter), member 4	523	1	0	0	1	0	0	0	0	1	hsa-miR-328-3p	-0.24	-0.24	N/A	2011
NRIP1	ENST00000400199.1	nuclear receptor interacting protein 1	342	1	0	1	0	1	0	1	0	0	hsa-miR-328-3p	-0.23	-0.24	N/A	2007, 2009, 2011
KIF2A	ENST00000381103.2	kinesin heavy chain member 2A	905	1	0	1	0	0	0	0	0	0	hsa-miR-328-3p	-0.23	-0.23	N/A
ITGA9	ENST00000264741.5	integrin, alpha 9	9	1	1	0	0	0	0	0	0	2	hsa-miR-328-3p	-0.23	-0.23	N/A
ZC3H12B	ENST00000338957.4	zinc finger CCCH-type containing 12B	29	1	1	0	0	0	0	0	0	0	hsa-miR-328-3p	-0.23	-0.23	N/A	2007, 2011
HIF1AN	ENST00000299163.6	hypoxia inducible factor 1, alpha subunit inhibitor	1545	1	0	1	0	2	0	2	0	2	hsa-miR-328-3p	-0.23	-0.34	N/A
METTL21B	ENST00000333012.5	methyltransferase like 21B	51	1	0	1	0	0	0	0	0	0	hsa-miR-328-3p	-0.22	-0.22	N/A
ACSS2	ENST00000336325.4	acyl-CoA synthetase short-chain family member 2	4548	1	0	1	0	1	0	1	0	0	hsa-miR-328-3p	-0.22	-0.22	N/A	2009, 2011
YWHAZ	ENST00000395957.2	tyrosine 3-monooxygenase/tryptophan 5-monooxygenase activation protein, zeta polypeptide	184	1	0	1	0	0	0	0	0	0	hsa-miR-328-3p	-0.22	-0.22	N/A	2007, 2011
PTPRU	ENST00000428026.2	protein tyrosine phosphatase, receptor type, U	261	1	0	1	0	1	0	0	1	1	hsa-miR-328-3p	-0.21	-0.21	N/A
H2AFX	ENST00000530167.1	H2A histone family, member X	1339	1	0	1	0	0	0	0	0	1	hsa-miR-328-3p	-0.21	-0.31	N/A	2007, 2009, 2011
HAP1	ENST00000393939.2	huntingtin-associated protein 1	5	2	0	2	0	0	0	0	0	2	hsa-miR-328-3p	-0.21	-0.21	N/A	2007, 2009, 2011
MICALL1	ENST00000215957.6	MICAL-like 1	374	1	0	0	1	1	0	1	0	3	hsa-miR-328-3p	-0.21	-0.39	N/A	2011
C6orf223	ENST00000439969.2	chromosome 6 open reading frame 223	17	1	0	0	1	3	0	2	1	2	hsa-miR-328-3p	-0.21	-0.34	N/A
SHKBP1	ENST00000291842.5	SH3KBP1 binding protein 1	649	1	0	1	0	0	0	0	0	0	hsa-miR-328-3p	-0.21	-0.21	N/A	2011
FAM199X	ENST00000493442.1	family with sequence similarity 199, X-linked	856	1	0	1	0	0	0	0	0	0	hsa-miR-328-3p	-0.20	-0.21	N/A	2009, 2011
SCN2B	ENST00000278947.5	sodium channel, voltage-gated, type II, beta subunit	5	1	0	1	0	0	0	0	0	1	hsa-miR-328-3p	-0.20	-0.20	N/A	2007, 2009, 2011
ANKRD40	ENST00000285243.6	ankyrin repeat domain 40	409	1	0	0	1	0	0	0	0	0	hsa-miR-328-3p	-0.20	-0.20	N/A	2007, 2011
FAM211A	ENST00000409083.3	family with sequence similarity 211, member A	23	1	0	1	0	0	0	0	0	1	hsa-miR-328-3p	-0.20	-0.20	N/A	2007
KIAA0247	ENST00000342745.4	KIAA0247	161	1	0	1	0	0	0	0	0	0	hsa-miR-328-3p	-0.20	-0.20	N/A	2011
RNF152	ENST00000312828.3	ring finger protein 152	57	1	1	0	0	0	0	0	0	1	hsa-miR-328-3p	-0.19	-0.43	N/A
SLITRK3	ENST00000475390.1	SLIT and NTRK-like family, member 3	5	1	0	1	0	0	0	0	0	0	hsa-miR-328-3p	-0.19	-0.19	N/A	2007, 2011
SLC7A6	ENST00000219343.6	solute carrier family 7 (amino acid transporter light chain, y+L system), member 6	1044	1	0	1	0	2	0	0	2	0	hsa-miR-328-3p	-0.19	-0.36	N/A	2011
ERMP1	ENST00000381506.3	endoplasmic reticulum metallopeptidase 1	53	2	2	0	0	0	0	0	0	1	hsa-miR-328-3p	-0.19	-0.77	N/A	2009, 2011
RPS9	ENST00000441429.1	ribosomal protein S9	54	1	0	1	0	0	0	0	0	0	hsa-miR-328-3p	-0.19	-0.19	N/A
KIAA1614	ENST00000367588.4	KIAA1614	5	1	0	0	1	1	0	1	0	1	hsa-miR-328-3p	-0.18	-0.18	N/A
CCDC88A	ENST00000336838.6	coiled-coil domain containing 88A	141	1	0	0	1	0	0	0	0	0	hsa-miR-328-3p	-0.18	-0.18	N/A	2009, 2011
ZNF423	ENST00000561648.1	zinc finger protein 423	170	1	0	1	0	0	0	0	0	2	hsa-miR-328-3p	-0.18	-0.19	N/A	2007
TRIM71	ENST00000383763.5	tripartite motif containing 71, E3 ubiquitin protein ligase	67	1	0	0	1	2	1	1	0	0	hsa-miR-328-3p	-0.18	-0.27	N/A
RPP14	ENST00000445193.3	ribonuclease P/MRP 14kDa subunit	1612	1	0	1	0	0	0	0	0	0	hsa-miR-328-3p	-0.17	-0.17	N/A	2007, 2009, 2011
RS1	ENST00000379984.3	retinoschisin 1	5	1	0	1	0	0	0	0	0	0	hsa-miR-328-3p	-0.17	-0.17	N/A	2011
EPHA10	ENST00000540011.1	EPH receptor A10	11	1	0	1	0	0	0	0	0	1	hsa-miR-328-3p	-0.17	-0.17	N/A
ESRP1	ENST00000358397.5	epithelial splicing regulatory protein 1	74	1	0	0	1	0	0	0	0	0	hsa-miR-328-3p	-0.17	-0.17	N/A	2007, 2009, 2011
NRG2	ENST00000394770.1	neuregulin 2	9	1	0	0	1	3	0	2	1	2	hsa-miR-328-3p	-0.16	-0.34	N/A	2011
EBF4	ENST00000380648.4	early B-cell factor 4	1194	1	0	1	0	2	0	2	0	0	hsa-miR-328-3p	-0.16	-0.28	N/A
SPECC1L	ENST00000314328.9	sperm antigen with calponin homology and coiled-coil domains 1-like	3720	1	0	1	0	0	0	0	0	1	hsa-miR-328-3p	-0.16	-0.16	N/A	2007, 2009, 2011
MPI	ENST00000566377.1	mannose phosphate isomerase	1018	1	0	0	1	1	0	0	1	0	hsa-miR-328-3p	-0.16	-0.29	N/A
PRDM16	ENST00000270722.5	PR domain containing 16	64	1	0	0	1	1	0	1	0	4	hsa-miR-328-3p	-0.16	-0.18	N/A	2009, 2011
XKR7	ENST00000562532.2	XK, Kell blood group complex subunit-related family, member 7	5	1	0	1	0	2	1	1	0	1	hsa-miR-328-3p	-0.15	-0.15	N/A	2011
SORL1	ENST00000260197.7	sortilin-related receptor, L(DLR class) A repeats containing	40	1	0	0	1	0	0	0	0	0	hsa-miR-328-3p	-0.15	-0.15	N/A	2011
SHISA6	ENST00000441885.3	shisa family member 6	5	1	0	1	0	1	0	1	0	4	hsa-miR-328-3p	-0.15	-0.15	N/A	2011
TMEM64	ENST00000458549.2	transmembrane protein 64	200	1	0	1	0	0	0	0	0	0	hsa-miR-328-3p	-0.15	-0.20	N/A	2011
RAD23B	ENST00000358015.3	RAD23 homolog B (S. cerevisiae)	1012	1	0	0	1	0	0	0	0	0	hsa-miR-328-3p	-0.15	-0.18	N/A	2007, 2009, 2011
WDTC1	ENST00000319394.3	WD and tetratricopeptide repeats 1	137	1	0	1	0	0	0	0	0	0	hsa-miR-328-3p	-0.15	-0.15	N/A	2007, 2009, 2011
C20orf112	ENST00000359676.5	chromosome 20 open reading frame 112	148	1	0	1	0	1	0	1	0	2	hsa-miR-328-3p	-0.14	-0.22	N/A	2011
CPT1A	ENST00000265641.5	carnitine palmitoyltransferase 1A (liver)	869	1	0	0	1	0	0	0	0	0	hsa-miR-328-3p	-0.14	-0.15	N/A	2011
C1orf226	ENST00000458626.2	chromosome 1 open reading frame 226	369	1	0	1	0	0	0	0	0	1	hsa-miR-328-3p	-0.13	-0.14	N/A
ZNF618	ENST00000288466.7	zinc finger protein 618	778	1	0	1	0	2	0	1	1	5	hsa-miR-328-3p	-0.13	-0.13	N/A	2011
KIAA1549	ENST00000440172.1	KIAA1549	508	1	1	0	0	1	0	1	0	0	hsa-miR-328-3p	-0.13	-0.14	N/A
MN1	ENST00000302326.4	meningioma (disrupted in balanced translocation) 1	15	1	0	1	0	0	0	0	0	0	hsa-miR-328-3p	-0.13	-0.13	N/A	2009, 2011
PTPRF	ENST00000372414.3	protein tyrosine phosphatase, receptor type, F	14842	1	1	0	0	2	0	0	2	4	hsa-miR-328-3p	-0.13	-0.22	N/A	2009, 2011
SF1	ENST00000377390.3	splicing factor 1	17473	1	0	0	1	0	0	0	0	1	hsa-miR-328-3p	-0.12	-0.12	N/A
RBM8A	ENST00000330165.8	RNA binding motif protein 8A	33	1	0	1	0	0	0	0	0	1	hsa-miR-328-3p	-0.12	-0.12	N/A	2011
PADI2	ENST00000375486.4	peptidyl arginine deiminase, type II	11	1	0	1	0	0	0	0	0	1	hsa-miR-328-3p	-0.12	-0.24	N/A	2011
RP11-366L20.2	ENST00000356215.2	Uncharacterized protein	5	1	0	1	0	0	0	0	0	0	hsa-miR-328-3p	-0.12	-0.12	N/A
GSG1L	ENST00000380898.2	GSG1-like	5	1	0	1	0	0	0	0	0	2	hsa-miR-328-3p	-0.12	-0.12	N/A	2009, 2011
MFSD2A	ENST00000372811.5	major facilitator superfamily domain containing 2A	113	1	0	0	1	0	0	0	0	0	hsa-miR-328-3p	-0.12	-0.12	N/A	2007
ANKFY1	ENST00000341657.4	ankyrin repeat and FYVE domain containing 1	969	1	0	1	0	2	0	2	0	2	hsa-miR-328-3p	-0.11	-0.16	N/A
SMC1A	ENST00000322213.4	structural maintenance of chromosomes 1A	1626	1	0	1	0	0	0	0	0	1	hsa-miR-328-3p	-0.11	-0.11	N/A	2011
HM13	ENST00000335574.5	histocompatibility (minor) 13	4848	1	0	1	0	1	0	1	0	2	hsa-miR-328-3p	-0.11	-0.25	N/A	2011
CNIH4	ENST00000465271.1	cornichon family AMPA receptor auxiliary protein 4	1348	1	1	0	0	0	0	0	0	0	hsa-miR-328-3p	-0.11	-0.33	N/A
ARPP19	ENST00000566423.1	cAMP-regulated phosphoprotein, 19kDa	1316	1	1	0	0	0	0	0	0	0	hsa-miR-328-3p	-0.11	-0.40	N/A	2009, 2011
TSC1	ENST00000298552.3	tuberous sclerosis 1	838	1	0	1	0	0	0	0	0	0	hsa-miR-328-3p	-0.11	-0.11	N/A	2011
ATPAF1	ENST00000576409.1	ATP synthase mitochondrial F1 complex assembly factor 1	1637	1	0	1	0	0	0	0	0	0	hsa-miR-328-3p	-0.10	-0.12	N/A
MIB1	ENST00000261537.6	mindbomb E3 ubiquitin protein ligase 1	897	1	1	0	0	0	0	0	0	1	hsa-miR-328-3p	-0.10	-0.26	N/A	2011
GRIN2B	ENST00000609686.1	glutamate receptor, ionotropic, N-methyl D-aspartate 2B	5	1	0	1	0	4*	1	1	1	3	hsa-miR-328-3p	-0.10	-0.10	N/A
PLEKHA6	ENST00000272203.3	pleckstrin homology domain containing, family A member 6	45	1	0	0	1	1	0	0	1	4	hsa-miR-328-3p	-0.10	-0.38	N/A	2007, 2009, 2011
PTEN	ENST00000371953.3	phosphatase and tensin homolog	118	1	0	1	0	0	0	0	0	0	hsa-miR-328-3p	-0.10	-0.12	N/A
RPS3	ENST00000278572.6	ribosomal protein S3	1585	1	0	1	0	0	0	0	0	0	hsa-miR-328-3p	-0.10	-0.27	N/A
TOX4	ENST00000405508.1	TOX high mobility group box family member 4	309	1	0	1	0	0	0	0	0	0	hsa-miR-328-3p	-0.10	-0.10	N/A	2009, 2011
C15orf37	ENST00000560255.1	chromosome 15 open reading frame 37	194	1	0	1	0	0	0	0	0	1	hsa-miR-328-3p	-0.09	-0.09	N/A	2007
DYNLL2	ENST00000579991.2	dynein, light chain, LC8-type 2	1162	1	0	1	0	1	1	0	0	1	hsa-miR-328-3p	-0.09	-0.37	N/A
TMEM248	ENST00000341567.4	transmembrane protein 248	3207	1	0	1	0	1	0	1	0	0	hsa-miR-328-3p	-0.09	-0.10	N/A	2009, 2011
NHSL2	ENST00000540800.1	NHS-like 2	5	1	0	1	0	1	0	1	0	0	hsa-miR-328-3p	-0.09	-0.09	N/A
LEPROTL1	ENST00000321250.8	leptin receptor overlapping transcript-like 1	1242	1	0	0	1	0	0	0	0	0	hsa-miR-328-3p	-0.09	-0.20	N/A
ARHGEF17	ENST00000263674.3	Rho guanine nucleotide exchange factor (GEF) 17	729	1	0	1	0	0	0	0	0	0	hsa-miR-328-3p	-0.08	-0.08	N/A	2009, 2011
RGP1	ENST00000378078.4	RGP1 retrograde golgi transport homolog (S. cerevisiae)	203	1	0	1	0	1	0	0	1	2	hsa-miR-328-3p	-0.08	-0.36	N/A
LSM14B	ENST00000253001.4	LSM14B, SCD6 homolog B (S. cerevisiae)	700	1	0	1	0	0	0	0	0	1	hsa-miR-328-3p	-0.08	-0.09	N/A
GOSR1	ENST00000225724.5	golgi SNAP receptor complex member 1	668	1	0	1	0	0	0	0	0	1	hsa-miR-328-3p	-0.07	-0.10	N/A	2011
SOX11	ENST00000322002.3	SRY (sex determining region Y)-box 11	1100	1	1	0	0	0	0	0	0	0	hsa-miR-328-3p	-0.07	-0.40	N/A	2007, 2009, 2011
SLC8A1	ENST00000406785.2	solute carrier family 8 (sodium/calcium exchanger), member 1	61	1	0	1	0	1	1	0	0	2	hsa-miR-328-3p	-0.07	-0.17	N/A
PHF15	ENST00000395003.1	PHD finger protein 15	387	1	0	1	0	0	0	0	0	2	hsa-miR-328-3p	-0.07	-0.09	N/A	2007, 2009, 2011
CREB1	ENST00000432329.2	cAMP responsive element binding protein 1	295	1	0	1	0	0	0	0	0	0	hsa-miR-328-3p	-0.07	-0.18	N/A
AGO1	ENST00000373204.4	argonaute RISC catalytic component 1	402	1	0	1	0	0	0	0	0	1	hsa-miR-328-3p	-0.06	-0.07	N/A
ETV6	ENST00000396373.4	ets variant 6	44	1	0	1	0	0	0	0	0	2	hsa-miR-328-3p	-0.06	-0.17	N/A	2011
PPP2R5D	ENST00000485511.1	protein phosphatase 2, regulatory subunit B', delta	1755	1	0	1	0	0	0	0	0	1	hsa-miR-328-3p	-0.06	-0.06	N/A	2011
RAP1GAP2	ENST00000254695.8	RAP1 GTPase activating protein 2	123	1	1	0	0	1	0	1	0	1	hsa-miR-328-3p	-0.06	-0.09	N/A
ASIC1	ENST00000228468.4	acid-sensing (proton-gated) ion channel 1	111	1	0	1	0	0	0	0	0	0	hsa-miR-328-3p	-0.06	-0.06	N/A
CNOT2	ENST00000229195.3	CCR4-NOT transcription complex, subunit 2	1189	1	0	1	0	0	0	0	0	0	hsa-miR-328-3p	-0.06	-0.26	N/A	2007, 2009, 2011
EPB41L1	ENST00000441639.1	erythrocyte membrane protein band 4.1-like 1	369	1	0	1	0	0	0	0	0	2	hsa-miR-328-3p	-0.06	-0.07	N/A	2011
CELSR2	ENST00000271332.3	cadherin, EGF LAG seven-pass G-type receptor 2	2475	1	0	0	1	0	0	0	0	1	hsa-miR-328-3p	-0.06	-0.06	N/A	2007, 2011
PPIP5K1	ENST00000381885.1	diphosphoinositol pentakisphosphate kinase 1	109	1	0	1	0	0	0	0	0	0	hsa-miR-328-3p	-0.06	-0.06	N/A
LMOD1	ENST00000367288.4	leiomodin 1 (smooth muscle)	148	1	0	1	0	1	0	1	0	1	hsa-miR-328-3p	-0.06	-0.11	N/A	2009, 2011
GTDC1	ENST00000392869.2	glycosyltransferase-like domain containing 1	241	1	0	1	0	0	0	0	0	2	hsa-miR-328-3p	-0.05	-0.06	N/A	2009, 2011
LPP	ENST00000312675.4	LIM domain containing preferred translocation partner in lipoma	1894	1	0	0	1	2	0	2	0	0	hsa-miR-328-3p	-0.05	-0.05	N/A	2011
AP5M1	ENST00000261558.3	adaptor-related protein complex 5, mu 1 subunit	198	1	1	0	0	0	0	0	0	0	hsa-miR-328-3p	-0.05	-0.22	N/A
MECP2	ENST00000303391.6	methyl CpG binding protein 2 (Rett syndrome)	1474	2	1	1	0	0	0	0	0	3	hsa-miR-328-3p	-0.04	-0.26	N/A	2007, 2009
CTIF	ENST00000256413.3	CBP80/20-dependent translation initiation factor	154	1	0	1	0	0	0	0	0	0	hsa-miR-328-3p	-0.04	-0.04	N/A	2009, 2011
ESRRA	ENST00000405666.1	estrogen-related receptor alpha	18	1	0	1	0	0	0	0	0	0	hsa-miR-328-3p	-0.04	-0.04	N/A	2007, 2011
DNAJB14	ENST00000442697.2	DnaJ (Hsp40) homolog, subfamily B, member 14	10	1	0	0	1	0	0	0	0	0	hsa-miR-328-3p	-0.04	-0.08	N/A
FGD1	ENST00000375135.3	FYVE, RhoGEF and PH domain containing 1	138	1	0	1	0	0	0	0	0	0	hsa-miR-328-3p	-0.03	-0.04	N/A	2007, 2009, 2011
FMNL3	ENST00000335154.5	formin-like 3	132	1	1	0	0	1	0	1	0	1	hsa-miR-328-3p	-0.03	-0.12	N/A
SDK2	ENST00000392650.3	sidekick cell adhesion molecule 2	8	1	0	1	0	0	0	0	0	0	hsa-miR-328-3p	-0.03	-0.03	N/A	2011
TMEM132B	ENST00000299308.3	transmembrane protein 132B	5	1	0	1	0	0	0	0	0	0	hsa-miR-328-3p	-0.02	-0.02	N/A	2011
LIMD1	ENST00000273317.4	LIM domains containing 1	1092	1	0	1	0	2	0	1	1	1	hsa-miR-328-3p	-0.02	-0.07	N/A	2009, 2011
RAB3C	ENST00000282878.4	RAB3C, member RAS oncogene family	242	1	0	0	1	1	0	0	1	1	hsa-miR-328-3p	-0.02	-0.28	N/A
CBX8	ENST00000269385.4	chromobox homolog 8	474	1	0	1	0	0	0	0	0	1	hsa-miR-328-3p	-0.02	-0.14	N/A
PLA2G12A	ENST00000243501.5	phospholipase A2, group XIIA	214	1	0	1	0	0	0	0	0	0	hsa-miR-328-3p	-0.02	-0.21	N/A
CTNS	ENST00000046640.3	cystinosin, lysosomal cystine transporter	308	1	0	1	0	0	0	0	0	2	hsa-miR-328-3p	-0.02	-0.07	N/A	2011
GRAMD1B	ENST00000529750.1	GRAM domain containing 1B	35	1	0	1	0	1*	0	0	0	1	hsa-miR-328-3p	-0.02	-0.11	N/A
DNAJC18	ENST00000302060.5	DnaJ (Hsp40) homolog, subfamily C, member 18	253	1	1	0	0	0	0	0	0	1	hsa-miR-328-3p	-0.01	-0.40	N/A	2011
NUFIP2	ENST00000225388.4	nuclear fragile X mental retardation protein interacting protein 2	440	1	0	1	0	1	0	0	1	1	hsa-miR-328-3p	-0.01	-0.10	N/A	2009, 2011
RBP2	ENST00000232217.2	retinol binding protein 2, cellular	46	1	0	1	0	0	0	0	0	2	hsa-miR-328-3p	-0.01	-0.10	N/A
TGFB2	ENST00000366930.4	transforming growth factor, beta 2	157	1	1	0	0	0	0	0	0	0	hsa-miR-328-3p	-0.01	-0.21	N/A	2011
PLEKHG3	ENST00000247226.7	pleckstrin homology domain containing, family G (with RhoGef domain) member 3	97	1	0	1	0	1	0	1	0	1	hsa-miR-328-3p	-0.01	-0.12	N/A
SIX1	ENST00000247182.6	SIX homeobox 1	1264	1	1	0	0	0	0	0	0	1	hsa-miR-328-3p	0	-0.44	N/A
NIT1	ENST00000368007.4	nitrilase 1	437	1	0	1	0	0	0	0	0	0	hsa-miR-328-3p	0	-0.23	N/A
CACNG2	ENST00000300105.6	calcium channel, voltage-dependent, gamma subunit 2	5	1	0	1	0	1	0	1	0	1	hsa-miR-328-3p	0	-0.13	N/A	2011
HEYL	ENST00000372852.3	hairy/enhancer-of-split related with YRPW motif-like	37	1	1	0	0	3	0	3	0	2	hsa-miR-328-3p	0	-0.33	N/A
FKBP15	ENST00000238256.3	FK506 binding protein 15, 133kDa	119	1	0	1	0	0	0	0	0	1	hsa-miR-328-3p	0	-0.06	N/A

[truncated: 1 more sheets: hsa-miR-451]
