# Supplementary material for: Analysis of microRNA (miRNA) expression profiles reveals 11 key biomarkers associated with non-small cell lung cancer
Source: World J Surg Oncol. 2017 Sep 19;15:175. doi: 10.1186/s12957-017-1244-y (PMC5606074; doi:10.1186/s12957-017-1244-y)
Supplement: Supplementary file 2 — TF list of miRNA targets. (XLSX 33 kb) [file 12957_2017_1244_MOESM2_ESM.xlsx]

## Sheet: Up gene
UP genes
Gene Name	TF Regulation
SHOX2	ARX
BCL2	ATF1
STAT3	ATF1
MYH10	ATF1
RHOB	ATF2
CD69	ATF3
HSP90B1	ATF6
SERP1	ATF6
BCL2	BRCA1
IGF1R	BRCA1
STAT3	BRCA1
CDC25A	CDKN1A
RHOB	CEBPA
MYBL1	CEBPA
BCL2	CEBPA
FASLG	CEBPB
STAT3	CREB1
SPRY2	CREB1
F3	CREB1
MYH10	CREB1
BCL2	CREB1
HMGCS1	CREBBP
MXD1	CTNNB1
CTNNA2	CTNNB1
GPR64	CTNNB1
LMO2	CTNNB1
FGF18	CTNNB1
MSX1	CTNNB1
TSC22D1	CTNNB1
PCSK6	CTNNB1
BCL2	CTNNB1
STAT3	CTNNB1
CDC25A	E2F1
BCL2	E2F1
SKP2	E2F1
PCSK6	E2F1
IGF1R	E2F1
SP3	E2F1
PCSK6	E2F2
PCSK6	E2F3
HSP90B1	E2F4
CDC25A	E2F4
PAX5	EBF1
F3	EGR1
FASLG	EGR1
CD69	EGR1
MPZ	EGR2
FASLG	EGR2
CD69	EGR3
FASLG	EGR3
F3	ELK1
CDC25A	ESR1
SPRY2	ETS1
BCL2	FLI1
SP3	FOS
CD69	FOS
MEF2C	FOXH1
FASLG	FOXO1
BCL2	FOXO1
SCARB1	FOXO1
SPRY2	FOXO1
TSC22D1	FOXO1
TIMP3	FOXO1
SATB1	FOXO3
CBLB	FOXO3
EPOR	GATA1
BTG2	GATA1
TIAM1	GLI1
BCL2	GLI1
SCARB1	GLI1
TSC22D1	GLI1
SPG20	GLI2
TIMP3	GLI2
TGFBI	GLI2
FASLG	HBP1
HSP90B1	HIF1A
SP3	JUN
SMAD7	JUN
F3	JUN
FASLG	JUN
F3	JUND
BCL2	LEF1
BCL2	MITF
SP3	MYB
BCL2	MYBL1
BCL2	MYC
MSH2	MYC
RPS15A	MYC
ZXDB	MYC
PFKM	MYC
VHL	MYC
CCT3	MYC
SCARB1	MYC
COL4A1	MYC
SP3	MYC
CDK6	MYC
FASLG	MYC
HSP90B1	MYC
CDC25A	MYC
RHOB	MYC
CD97	MYC
KPNA3	MYC
LANCL1	MYC
HGF	NFIA
CD69	NFKB1
BCL2	NFKB1
F3	NFKB1
MSX1	NFKB1
FASLG	NFKB1
SP3	NFYA
HMGCS1	NFYA
CDC25A	NFYA
BCL2	NOTCH1
SCARB1	NR5A1
SMAD7	OLIG1
VHL	PAX1
PAX5	PAX2
SOX2	PAX6
THRB	POU1F1
THRB	POU2F2
SOX2	POU3F1
SOX2	POU5F1
POU2F1	PPARG
BTG2	RARA
STAT3	RARA
BCL2	RBPJ
S100A10	RBPJ
SKP2	RBPJ
F3	REL
MSX1	REL
CCL20	RELA
F3	RELA
BCL2	RELA
BTG2	RXRA
SOX2	SIX3
MSX1	SMAD1
SMAD7	SMAD1
TIMP3	SMAD2
SMAD7	SMAD2
TIMP3	SMAD3
SMAD7	SMAD3
SMAD7	SMAD4
MSX1	SMAD4
TIMP3	SMAD4
CDK6	SMAD6
MPZ	SOX10
EDNRB	SOX10
SOX2	SOX2
BCL2	SP1
EPOR	SP1
COL4A1	SP1
CDC25A	SP1
SP3	SP1
SPRY2	SP1
CCL20	SP1
SMAD7	SP1
MSX1	SP1
MYBL1	SP1
SCARB1	SP1
F3	SP1
FASLG	SP1
IGF1R	SP1
SCARB1	SP3
RECK	SP3
TNPO1	SP3
SCARB1	SPI1
HMGCS1	SREBF1
HMGCS1	SREBF2
STAT3	STAT3
PIK3R1	STAT3
BCL2	STAT3
PAX5	STAT5A
PAX5	STAT5B
BCL2	TCF7
MXD1	TCF7L2
BCL2	TCF7L2
FGF18	TCF7L2
STAT3	TCF7L2
MCAM	TFAP2A
VHL	TFAP2A
SPRY2	TFAP2A
TNPO1	TFAP2A
NFIC	TP53
STAT3	TP53
SESN1	TP53
RHOB	TP53
BCL2	TP53
MAP4	TP53
MSH2	TP53
PAX5	USF1
MSX1	USF1
PAX5	USF2
IGF1R	WT1
BCL2	WT1
HMGCS1	YY1
		Regulation

## Sheet: Down gene
Down genes
Gene Name	TF Regulation
SNAI1	AR
SNAI2	AR
IGFBP5	AR
IFNAR1	AR
CA3	AR
RUNX2	AR
TFRC	ARNT
EBF3	ARX
TFRC	ATF1
IL1B	ATF1
UBE2I	ATF1
CFTR	ATF1
CCL5	ATF1
SST	ATF1
CALCA	ATF1
ATF2	ATF2
SST	ATF2
GCLC	ATF3
CCL5	ATF3
SST	ATF3
NFE2L2	ATF4
SST	ATF4
SEL1L	ATF6
BCL2L1	BCL6
CCL7	BCL6
ADA	CDX1
SST	CEBPA
CFTR	CEBPA
MT1A	CEBPA
H2AFX	CEBPA
CDKN1B	CEBPA
CCL5	CEBPA
CYP7A1	CEBPA
NFYA	CEBPA
ITGA5	CEBPA
CCL5	CEBPB
SST	CEBPB
IL1B	CEBPB
CYP7A1	CEBPB
CFTR	CEBPD
CCL5	CEBPD
PDGFRA	CEBPD
IL1B	CEBPD
MT1A	CEBPD
SST	CEBPE
LTF	CEBPE
LOX	CEBPG
SST	CEBPG
ETV6	CREB1
CARS	CREB1
TFAP2A	CREB1
CALCA	CREB1
ODC1	CREB1
NR3C1	CREB1
NDUFA4	CREB1
SST	CREB1
BDNF	CREB1
CCL5	CREB1
NR4A2	CREB1
GALNT1	CREB1
HERPUD1	CREB1
IL1B	CREB1
UBE2I	CREB1
MIF	CREB1
RARB	CREB1
DUSP1	CREB1
CYR61	CREB1
CFTR	CREB1
ATP6V0B	CREB1
GDNF	CREB1
LTF	CREB1
TFRC	CREB1
SST	CREM
EN2	CTNNB1
FRK	CTNNB1
IRS1	CTNNB1
CEACAM5	CTNNB1
ITGA1	CTNNB1
SLC7A8	CTNNB1
HIF1A	CTNNB1
NFKBIA	CTNNB1
RUNX2	CTNNB1
CDKN1B	CTNNB1
FAM126A	CTNNB1
PTEN	CTNNB1
CYP24A1	CTNNB1
CCL7	CTNNB1
VIM	CTNNB1
PPID	CTNNB1
EPB41L4A	CTNNB1
FGF9	CTNNB1
DAPK2	CTNNB1
VEGFA	CTNNB1
DUSP6	CTNNB1
FSCN1	CTNNB1
FZD3	CTNNB1
GLCE	CTNNB1
RARG	CTNNB1
BMP2	CTNNB1
HERPUD1	CTNNB1
MEOX2	CTNNB1
BCL2L2	CTNNB1
GLI3	CTNNB1
BCL2L1	CTNNB1
REST	CTNNB1
BAG2	CTNNB1
FUT1	CTNNB1
CNN2	CTNNB1
TNFRSF11B	CTNNB1
MYBL2	CTNNB1
TMOD1	CTNNB1
MTAP	CTNNB1
ARL4A	CTNNB1
AKAP13	CTNNB1
RUNX2	DLX5
TFAP2A	E2F1
DUSP1	E2F1
DAPK2	E2F1
SERPINE1	E2F1
CALM1	E2F1
TP73	E2F1
ANGPT2	E2F1
PDGFRA	E2F1
EGR1	E2F1
H2AFX	E2F1
ATG12	E2F1
CDKN1B	E2F1
CDKN1B	E2F4
CALM1	E2F4
RBBP4	E2F6
VEGFA	EGR1
PTEN	EGR1
CAT	EGR1
ADRB1	EGR1
CYR61	EGR1
EGR1	EGR1
PTP4A1	EGR1
SERPINE1	EGR1
RUNX2	ELK1
EGR1	ELK1
SERPINE1	EPAS1
RUNX2	EPAS1
VIM	ERG
LTF	ESR1
IFNAR1	ESR1
EGR1	ESR1
BDNF	ESR1
ISL1	ESR1
SERPINE1	ESR1
EGR1	ESR2
CYP24A1	ETS1
TFAP2A	ETS1
THY1	ETS1
ANGPT2	ETS1
CSF2	ETS1
EGR1	ETS1
PTHLH	ETS1
FLI1	ETS1
TLR4	ETS1
TFRC	ETS1
FOXD1	ETS1
CASP8	ETS1
PTHLH	ETS2
GBA	ETS2
ANGPT2	ETS2
ZHX1	ETV4
VIM	ETV4
FLI1	FLI1
MT1A	FOS
CCL5	FOS
SST	FOS
ITGA5	FOS
VIM	FOS
CCL5	FOSB
CYP7A1	FOXA2
PDX1	FOXA2
CYP7A1	FOXM1
FBN1	FOXO1
PSMB8	FOXO1
HOXA5	FOXO1
LPIN2	FOXO1
ELOVL5	FOXO1
PPARGC1A	FOXO1
ID1	FOXO1
RUNX2	FOXO1
CDKN2D	FOXO1
CD40	FOXO1
CDKN1B	FOXO1
COL13A1	FOXO1
BCL2L2	FOXO1
CITED2	FOXO1
ATP8A1	FOXO1
CASP8	FOXO1
ANGPT2	FOXO1
AGRP	FOXO1
PHLDA1	FOXO3
COL13A1	FOXO3
HAND2	FOXO3
CDKN2D	FOXO3
BTG1	FOXO3
HOXA5	FOXO3
CITED2	FOXO3
ANGPT2	FOXO3
PPARGC1A	FOXO3
ID1	FOXO3
GBP2	FOXO3
ATP8A1	FOXO3
DAB2	FOXO3
DST	FOXO3
OGT	FOXO3
PPARGC1A	FOXO4
ADA	GATA4
2016-09-07	GLI1
FA2H	GLI1
EGR2	GLI1
FGF5	GLI1
CDC14A	GLI1
SH3GLB1	GLI1
FOXD1	GLI1
GOSR1	GLI1
ATG12	GLI1
GATM	GLI1
SNAI1	GLI1
SMOC2	GLI1
SLITRK6	GLI1
ADAM12	GLI1
FEN1	GLI2
ABCA1	GLI2
TGFA	GLI2
ADD3	GLI2
NPY2R	GLI2
ITGA6	GLI2
AKAP4	GLI2
EFNA1	GLI2
EFEMP1	GLI2
PTEN	GLI2
DLX5	GLI2
DST	GLI2
MIF	HBP1
SERPINE1	HIF1A
APH1A	HIF1A
PFKFB3	HIF1A
TFRC	HIF1A
SLC2A1	HIF1A
VEGFA	HIF1A
CYP7A1	HNF1A
PDX1	HNF1A
FECH	HNF1A
DPP4	HNF1B
SOCS3	HNF1B
NPNT	HNF4A
GATM	HNF4A
RBP2	HNF4A
RPS6KA6	HNF4A
CYP7A1	HNF4A
HOXA5	HOXA5
VIM	HOXA5
TNFRSF11B	HOXC8
ITGA5	HOXD3
ITGA5	JUN
VIM	JUN
LTF	JUN
HEY1	JUN
TNFRSF11B	JUN
CSF2	JUN
CCL5	JUN
TTPA	JUN
VEGFA	JUN
RUNX2	JUN
GCLM	JUN
NR3C1	JUN
CCL5	JUND
DAPK2	KLF6
ADA	LEF1
OVOL1	LEF1
CCL7	LEF1
RUNX2	LEF1
PTH1R	MAZ
SERPINE1	MITF
SNAI2	MITF
RARG	MYB
RARB	MYB
PLA2G4A	MYBL2
KLK10	MYC
TOMM20	MYC
TPT1	MYC
VCP	MYC
UNG	MYC
ZNF451	MYC
MAP4K5	MYC
ZFP36L1	MYC
ITGA6	MYC
VAPA	MYC
THRAP3	MYC
PDE6D	MYC
RPS9	MYC
RBM8A	MYC
RBBP4	MYC
RARB	MYC
PLA2G4A	MYC
RAN	MYC
RAB11A	MYC
PTP4A1	MYC
PPID	MYC
ODC1	MYC
NME1	MYC
MCCC2	MYC
TFRC	MYC
MIF	MYC
MSN	MYC
STOM	MYC
STMN1	MYC
MT1A	MYC
MYBL2	MYC
SLC39A7	MYC
NIT1	MYC
PPP2CA	MYC
IFNAR1	MYC
CBX3	MYC
CEACAM5	MYC
CFDP1	MYC
DUSP1	MYC
FKBP2	MYC
FKBP4	MYC
HIF1A	MYC
FECH	MYC
CAPZA1	MYC
HERPUD1	MYC
ARFIP2	MYC
ADRB1	MYC
ACTG1	MYC
ACTR3	MYC
ACTC1	MYOD1
CSF2	NFAM1
TNFSF13B	NFATC1
ICOS	NFATC2
TNFSF13B	NFATC2
GCLM	NFE2L2
GCLC	NFE2L2
GNAI2	NFE2L2
FTL	NFE2L2
NR3C1	NFIA
ADA	NFIC
ACTB	NFIC
RUNX2	NFIC
IGFBP5	NFIC
HMGA2	NFIC
GDNF	NFKB1
IL1B	NFKB1
BCL2L1	NFKB1
VIM	NFKB1
CSF2	NFKB1
CCL5	NFKB1
CFTR	NFKB1
BCL2L1	NFKB2
ACTB	NFYA
ACTB	NFYB
HEY1	NOTCH1
TNFRSF11B	NOTCH1
CDKN1B	NOTCH2
HEY1	NOTCH3
HEY1	NOTCH4
CYP7A1	NR1H2
ENHO	NR1H2
ABCA1	NR1H2
CYP7A1	NR1H3
ABCA1	NR1H3
ENHO	NR1H3
PTEN	NR2E1
PAX2	NR2E1
RBP2	NR2F2
LTF	NR2F2
CYP7A1	NR2F2
MC2R	NR5A1
PRLR	NR5A1
SERPINE1	OLIG1
PDGFRA	PAX1
BCL2L1	PAX3
SST	PAX4
SST	PAX6
ITGA5	PAX6
PDX1	PDX1
ADA	PDX1
BCL2L1	PGR
VEGFA	PGR
PRRX1	POU1F1
EIF4G2	POU1F1
TLR4	POU1F1
TFAP2A	POU1F1
TFAP2A	POU2F1
TGFA	POU2F2
RBP2	PPARA
ELOVL5	PPARA
CYP7A1	PPARA
CITED2	PPARA
FABP3	PPARA
NFKBIA	PPARA
SERPINE1	PPARD
NCOA1	PPARD
ANGPTL4	PPARD
RARB	PPARG
PPARGC1A	PPARG
ANGPTL4	PPARG
SERPINE1	PPARG
NEDD9	RARA
NCOA1	RARA
ADRB1	RARA
CYP7A1	RARA
MIF	RARA
CALCA	RARA
RARB	RARA
RBP2	RARA
NCOA1	RARB
MIF	RARB
RARB	RARB
HOXA1	RARB
HOXA1	RARG
MIF	RARG
RARB	RARG
NCOA1	RARG
CDKN1B	RBPJ
MT1A	RBPJ
TNFRSF11B	RBPJ
HEY1	RBPJ
NFKBIA	RBPJ
FES	RBPJ
BCL2L1	REL
IL1B	REL
CCL5	REL
CSF2	REL
CCL5	RELA
CSF2	RELA
IL1B	RELA
CFTR	RELA
NR4A2	RELA
EGR1	RELA
BCL2L1	RELA
RBP2	RXRA
ADRB1	RXRA
HOXA1	RXRA
RBP2	RXRB
HEY1	SMAD1
ID1	SMAD1
TNFRSF11B	SMAD1
CYR61	SMAD2
VEGFA	SMAD2
TNFRSF11B	SMAD2
SERPINE1	SMAD2
CYR61	SMAD3
COL6A3	SMAD3
PTHLH	SMAD3
VEGFA	SMAD3
HEY1	SMAD3
TNFRSF11B	SMAD3
GCLC	SMAD3
VIM	SMAD3
SERPINE1	SMAD3
SERPINE1	SMAD4
TNFRSF11B	SMAD4
CYR61	SMAD4
PTHLH	SMAD4
ID1	SMAD5
HEY1	SMAD5
TGFBR1	SMAD7
COL6A3	SMAD7
LTF	SP1
HOXB7	SP1
RUNX2	SP1
ADA	SP1
THY1	SP1
ADRB1	SP1
VIM	SP1
SP4	SP1
TGFBR1	SP1
VEGFA	SP1
UNG	SP1
ITGA6	SP1
MT1A	SP1
TGFA	SP1
BMP2	SP1
BACH1	SP1
ACTC1	SP1
IL1B	SP1
TPI1	SP1
FURIN	SP1
CASP8	SP1
CAT	SP1
SLC2A1	SP1
CEACAM5	SP1
SERPINE1	SP1
ATF2	SP1
CYP7A1	SP1
NFKBIA	SP1
NR3C1	SP1
ODC1	SP1
EGR1	SP1
PDX1	SP1
PIM1	SP1
PRLR	SP1
PLA2G4A	SP1
CDKN1B	SP1
DAPK2	SP1
ITGA5	SP1
FES	SP1
HMGA2	SP1
PTHLH	SP1
PAPSS1	SP2
HOXB7	SP3
CALCR	SP3
TGFBR1	SP3
SLC2A1	SP3
HMGA2	SP3
CDKN2D	SP3
VIM	SP3
PRLR	SP3
VEGFA	SP3
ABCA1	SP3
TLR4	SPI1
CD40	SPI1
CCL5	SPI1
FES	SPI1
IL1B	SPI1
FLI1	SPI1
IGJ	SPI1
NR3C1	SPI1
ELOVL5	SREBF1
ABCA1	SREBF2
ACTB	SRF
ACTC1	SRF
EGR1	SRF
GBP2	STAT1
PTGFR	STAT1
CD40	STAT1
EIF2AK2	STAT1
CCL5	STAT1
MT1A	STAT1
SOCS3	STAT1
BCL2L1	STAT3
MT1A	STAT3
VIM	STAT3
CDKN2D	STAT3
SMAD1	STAT3
VEGFA	STAT3
SOCS3	STAT3
PRLR	STAT5A
GRB10	STAT5A
SOCS3	STAT5A
CITED2	STAT5A
BCL2L1	STAT5A
FUBP1	STAT5A
CISH	STAT5A
SOCS3	STAT5B
CITED2	STAT5B
CISH	STAT5B
FUBP1	STAT5B
PRLR	STAT5B
GRB10	STAT5B
BCL2L1	STAT5B
ACTC1	TBP
RBP2	TBP
H2AFX	TBP
RARB	TBP
MT1A	TBP
ACTB	TBP
CYP24A1	TBP
SERPINE1	TBP
RUNX2	TCF7
CEACAM5	TCF7
VEGFA	TCF7
BCL2L1	TCF7
GLCE	TCF7L2
DAPK2	TCF7L2
VIM	TCF7L2
TNFRSF11B	TCF7L2
MYBL2	TCF7L2
BCL2L2	TCF7L2
VEGFA	TEAD1
ATF2	TFAP2A
TGFA	TFAP2A
IGFBP5	TFAP2A
VEGFA	TFAP2A
CFTR	TFAP2A
NR3C1	TFAP2A
TFAP2A	TFAP2A
CALB2	TFAP2A
MT1A	TFAP2A
PIM1	TFAP2A
GDNF	TFAP2A
PTEN	TP53
TGFA	TP53
AQP1	TP53
BCL2L1	TP53
TP73	TP53
DUSP1	TP53
NME1	TP53
CABLES1	TP53
VEGFA	TP53
BAK1	TP53
EGR1	TP53
CABLES1	TP73
MYH9	USF1
ABCA1	USF1
MT1A	USF1
FMR1	USF1
CEACAM5	USF1
DUSP1	USF1
HOXB7	USF1
PDX1	USF1
CALCA	USF1
BDNF	USF1
SERPINE1	USF1
SERPINE1	USF2
MT1A	USF2
CALCA	USF2
MYH9	USF2
PDX1	USF2
DUSP1	USF2
ABCA1	USF2
BDNF	USF2
FMR1	USF2
CEACAM5	USF2
CYP24A1	VDR
CAT	WT1
SLC6A6	WT1
ODC1	WT1
UBE2I	WT1
EGR1	WT1
APH1A	YY1
TP73	YY1
NR3C1	YY1
ZHX1	YY1
ADA	YY1
VIM	ZNF148
